# Supplementary material for: An air-stable Dy(iii) single-ion magnet with high anisotropy barrier and blocking temperature
Source: Chem Sci. 2016 Apr 13;7(8):5181–91. doi: 10.1039/c6sc00279j (PMC6020529; doi:10.1039/c6sc00279j)
Supplement: Supplementary file 2 [file SC-007-C6SC00279J-s002.cif]

# Electronic Supplementary Material (ESI) for Chemical Science.
# This journal is © The Royal Society of Chemistry 2016

####################################################################### 
# 
# This file contains crystal structure data downloaded from the 
# Cambridge Structural Database (CSD) hosted by the Cambridge 
# Crystallographic Data Centre (CCDC).
# 
# Full information about CCDC data access policies and citation 
# guidelines are available at http://www.ccdc.cam.ac.uk/access/V1 
# 
# Audit and citation data items may have been added by the CCDC. 
# Please retain this information to preserve the provenance of 
# this file and to allow appropriate attribution of the data. 
# 
#######################################################################

data_SKG899
_database_code_depnum_ccdc_archive 'CCDC 1429571'
_audit_update_record             
;
2015-10-05 deposited with the CCDC.
2016-04-13 downloaded from the CCDC.
;

_audit_creation_method           SHELXL-2014/7
_shelx_SHELXL_version_number     2014/7
_chemical_name_systematic        ?
_chemical_name_common            ?
_chemical_melting_point          ?
_chemical_formula_moiety         
'C20 H60 Dy N4 O7 P2, 2(C10 H25 N2 O P), 3(I), H2 O'
_chemical_formula_sum            'C40 H112 Dy I3 N8 O10 P4'
_chemical_formula_weight         1532.45

loop_
_atom_type_symbol
_atom_type_description
_atom_type_scat_dispersion_real
_atom_type_scat_dispersion_imag
_atom_type_scat_source
C C 0.0033 0.0016 'International Tables Vol C Tables 4.2.6.8 and 6.1.1.4'
H H 0.0000 0.0000 'International Tables Vol C Tables 4.2.6.8 and 6.1.1.4'
Dy Dy -0.1892 4.4098 'International Tables Vol C Tables 4.2.6.8 and 6.1.1.4'
I I -0.4742 1.8119 'International Tables Vol C Tables 4.2.6.8 and 6.1.1.4'
N N 0.0061 0.0033 'International Tables Vol C Tables 4.2.6.8 and 6.1.1.4'
O O 0.0106 0.0060 'International Tables Vol C Tables 4.2.6.8 and 6.1.1.4'
P P 0.1023 0.0942 'International Tables Vol C Tables 4.2.6.8 and 6.1.1.4'

_space_group_crystal_system      triclinic
_space_group_IT_number           2
_space_group_name_H-M_alt        'P -1'
_space_group_name_Hall           '-P 1'

_shelx_space_group_comment       
;
The symmetry employed for this shelxl refinement is uniquely defined
by the following loop, which should always be used as a source of
symmetry information in preference to the above space-group names.
They are only intended as comments.
;

loop_
_space_group_symop_operation_xyz
'x, y, z'
'-x, -y, -z'

_cell_length_a                   13.7628(10)
_cell_length_b                   14.6969(13)
_cell_length_c                   20.612(3)
_cell_angle_alpha                92.199(10)
_cell_angle_beta                 108.292(8)
_cell_angle_gamma                115.120(8)
_cell_volume                     3511.9(7)
_cell_formula_units_Z            2
_cell_measurement_temperature    120(2)
_cell_measurement_reflns_used    7693
_cell_measurement_theta_min      2.1
_cell_measurement_theta_max      31.3

_exptl_crystal_description       block
_exptl_crystal_colour            'pale yellow'
_exptl_crystal_density_meas      ?
_exptl_crystal_density_method    ?
_exptl_crystal_density_diffrn    1.449
_exptl_crystal_F_000             1546
_exptl_transmission_factor_min   ?
_exptl_transmission_factor_max   ?
_exptl_crystal_size_max          0.160
_exptl_crystal_size_mid          0.120
_exptl_crystal_size_min          0.060
_exptl_absorpt_coefficient_mu    2.520
_shelx_estimated_absorpt_T_min   0.689
_shelx_estimated_absorpt_T_max   0.864
_exptl_absorpt_correction_type   Multi-scan
_exptl_absorpt_correction_T_min  0.897
_exptl_absorpt_correction_T_max  1.000
_exptl_absorpt_process_details   'REQAB (Rigaku, 1998)'
_exptl_absorpt_special_details   ?
_diffrn_ambient_temperature      120(2)
_diffrn_radiation_wavelength     0.71075
_diffrn_radiation_type           MoK\a
_diffrn_source                   'Sealed Tube'
_diffrn_measurement_device_type  
;
Rigaku Saturn724+ (2x2 bin mode)
;
_diffrn_measurement_method       'profile data from \w-scans'
_diffrn_detector_area_resol_mean 28.5714
_diffrn_reflns_number            27150
_diffrn_reflns_av_unetI/netI     0.0327
_diffrn_reflns_av_R_equivalents  0.0245
_diffrn_reflns_limit_h_min       -15
_diffrn_reflns_limit_h_max       16
_diffrn_reflns_limit_k_min       -17
_diffrn_reflns_limit_k_max       17
_diffrn_reflns_limit_l_min       -21
_diffrn_reflns_limit_l_max       24
_diffrn_reflns_theta_min         2.473
_diffrn_reflns_theta_max         25.250
_diffrn_reflns_theta_full        25.242
_diffrn_measured_fraction_theta_max 0.987
_diffrn_measured_fraction_theta_full 0.988
_diffrn_reflns_Laue_measured_fraction_max 0.987
_diffrn_reflns_Laue_measured_fraction_full 0.988
_diffrn_reflns_point_group_measured_fraction_max 0.987
_diffrn_reflns_point_group_measured_fraction_full 0.988
_reflns_number_total             12555
_reflns_number_gt                12026
_reflns_threshold_expression     'I > 2\s(I)'
_reflns_Friedel_coverage         0.000
_reflns_Friedel_fraction_max     .
_reflns_Friedel_fraction_full    .

_reflns_special_details          
;
 Reflections were merged by SHELXL according to the crystal
 class for the calculation of statistics and refinement.
 
 _reflns_Friedel_fraction is defined as the number of unique
 Friedel pairs measured divided by the number that would be
 possible theoretically, ignoring centric projections and
 systematic absences.
;

_computing_data_collection       
;
CrystalClear-SM Expert 2.0 r3 (Rigaku, 2009)
;
_computing_cell_refinement       
;
CrystalClear-SM Expert 2.0 r3 (Rigaku, 2009)
;
_computing_data_reduction        
;
CrystalClear-SM Expert 2.0 r3 (Rigaku, 2009)
;
_computing_structure_solution    'SHELXS-97 (Sheldrick, 1990)'
_computing_structure_refinement  'SHELXL-2014/7 (Sheldrick, 2014)'
_computing_molecular_graphics    'CrystalStructure 4.0 (Rigaku, 2010)'
_computing_publication_material  'CrystalStructure 4.0'
_refine_special_details          ?
_refine_ls_structure_factor_coef Fsqd
_refine_ls_matrix_type           full
_refine_ls_weighting_scheme      calc
_refine_ls_weighting_details     
'w=1/[\s^2^(Fo^2^)+(0.0157P)^2^+8.7024P] where P=(Fo^2^+2Fc^2^)/3'
_atom_sites_solution_primary     ?
_atom_sites_solution_secondary   ?
_atom_sites_solution_hydrogens   mixed
_refine_ls_hydrogen_treatment    mixed
_refine_ls_extinction_method     none
_refine_ls_extinction_coef       .
_refine_ls_number_reflns         12555
_refine_ls_number_parameters     684
_refine_ls_number_restraints     9
_refine_ls_R_factor_all          0.0335
_refine_ls_R_factor_gt           0.0318
_refine_ls_wR_factor_ref         0.0667
_refine_ls_wR_factor_gt          0.0658
_refine_ls_goodness_of_fit_ref   1.090
_refine_ls_restrained_S_all      1.089
_refine_ls_shift/su_max          0.002
_refine_ls_shift/su_mean         0.000

loop_
_atom_site_label
_atom_site_type_symbol
_atom_site_fract_x
_atom_site_fract_y
_atom_site_fract_z
_atom_site_U_iso_or_equiv
_atom_site_adp_type
_atom_site_occupancy
_atom_site_site_symmetry_order
_atom_site_calc_flag
_atom_site_refinement_flags_posn
_atom_site_refinement_flags_adp
_atom_site_refinement_flags_occupancy
_atom_site_disorder_assembly
_atom_site_disorder_group
C1 C 1.0088(3) 0.6934(3) 0.4775(2) 0.0240(8) Uani 1 1 d . . . . .
C2 C 0.9910(4) 0.6361(3) 0.5361(2) 0.0303(9) Uani 1 1 d . . . . .
H2A H 0.9823 0.6768 0.5706 0.046 Uiso 1 1 calc R U . . .
H2B H 1.0579 0.6245 0.5586 0.046 Uiso 1 1 calc R U . . .
H2C H 0.9215 0.5699 0.5170 0.046 Uiso 1 1 calc R U . . .
C3 C 1.1125(4) 0.8006(3) 0.5071(2) 0.0322(10) Uani 1 1 d . . . . .
H3A H 1.1828 0.7939 0.5290 0.048 Uiso 1 1 calc R U . . .
H3B H 1.1009 0.8380 0.5420 0.048 Uiso 1 1 calc R U . . .
H3C H 1.1200 0.8382 0.4693 0.048 Uiso 1 1 calc R U . . .
C4 C 1.0320(4) 0.6329(4) 0.4261(2) 0.0344(10) Uani 1 1 d . . . . .
H4A H 0.9668 0.5641 0.4075 0.052 Uiso 1 1 calc R U . . .
H4B H 1.1024 0.6276 0.4507 0.052 Uiso 1 1 calc R U . . .
H4C H 1.0414 0.6689 0.3878 0.052 Uiso 1 1 calc R U . . .
C5 C 0.7685(4) 0.8021(3) 0.4624(2) 0.0283(9) Uani 1 1 d . . . . .
H5 H 0.7150 0.7655 0.4136 0.034 Uiso 1 1 calc R U . . .
C6 C 0.8250(4) 0.9167(3) 0.4629(3) 0.0431(12) Uani 1 1 d . . . . .
H6A H 0.8685 0.9304 0.4318 0.065 Uiso 1 1 calc R U . . .
H6B H 0.8774 0.9543 0.5104 0.065 Uiso 1 1 calc R U . . .
H6C H 0.7653 0.9392 0.4469 0.065 Uiso 1 1 calc R U . . .
C7 C 0.6985(4) 0.7769(4) 0.5089(3) 0.0438(12) Uani 1 1 d . . . . .
H7A H 0.7492 0.8122 0.5571 0.066 Uiso 1 1 calc R U . . .
H7B H 0.6620 0.7027 0.5067 0.066 Uiso 1 1 calc R U . . .
H7C H 0.6389 0.7994 0.4932 0.066 Uiso 1 1 calc R U . . .
C8 C 0.6851(3) 0.5313(3) 0.4262(2) 0.0271(9) Uani 1 1 d . . . . .
H8 H 0.7136 0.5668 0.4757 0.033 Uiso 1 1 calc R U . . .
C9 C 0.6777(4) 0.4249(3) 0.4268(2) 0.0357(10) Uani 1 1 d . . . . .
H9A H 0.7550 0.4314 0.4502 0.054 Uiso 1 1 calc R U . . .
H9B H 0.6457 0.3870 0.3787 0.054 Uiso 1 1 calc R U . . .
H9C H 0.6278 0.3878 0.4517 0.054 Uiso 1 1 calc R U . . .
C10 C 0.5665(4) 0.5231(3) 0.3888(3) 0.0392(11) Uani 1 1 d . . . . .
H10A H 0.5365 0.4878 0.3402 0.059 Uiso 1 1 calc R U . . .
H10B H 0.5723 0.5920 0.3900 0.059 Uiso 1 1 calc R U . . .
H10C H 0.5143 0.4842 0.4120 0.059 Uiso 1 1 calc R U . . .
C11 C 0.8337(3) 0.7420(3) 0.02381(19) 0.0213(8) Uani 1 1 d . . . . .
C12 C 0.9614(3) 0.7881(4) 0.0699(2) 0.0329(10) Uani 1 1 d . . . . .
H12A H 0.9934 0.8627 0.0828 0.049 Uiso 1 1 calc R U . . .
H12B H 1.0031 0.7719 0.0443 0.049 Uiso 1 1 calc R U . . .
H12C H 0.9695 0.7592 0.1122 0.049 Uiso 1 1 calc R U . . .
C13 C 0.7801(4) 0.6248(3) 0.0065(2) 0.0356(10) Uani 1 1 d . . . . .
H13A H 0.8241 0.6048 -0.0150 0.053 Uiso 1 1 calc R U . . .
H13B H 0.7001 0.5966 -0.0259 0.053 Uiso 1 1 calc R U . . .
H13C H 0.7819 0.5980 0.0495 0.053 Uiso 1 1 calc R U . . .
C14 C 0.8210(3) 0.7841(3) -0.04364(19) 0.0254(9) Uani 1 1 d . . . . .
H14A H 0.7393 0.7530 -0.0737 0.038 Uiso 1 1 calc R U . . .
H14B H 0.8640 0.7677 -0.0680 0.038 Uiso 1 1 calc R U . . .
H14C H 0.8515 0.8587 -0.0323 0.038 Uiso 1 1 calc R U . . .
C15 C 0.7885(3) 0.9729(3) 0.0579(2) 0.0246(8) Uani 1 1 d . . . . .
H15 H 0.7278 0.9327 0.0114 0.029 Uiso 1 1 calc R U . . .
C16 C 0.7405(4) 1.0250(4) 0.0953(2) 0.0381(11) Uani 1 1 d . . . . .
H16A H 0.7986 1.0638 0.1413 0.057 Uiso 1 1 calc R U . . .
H16B H 0.6713 0.9729 0.1007 0.057 Uiso 1 1 calc R U . . .
H16C H 0.7207 1.0719 0.0679 0.057 Uiso 1 1 calc R U . . .
C17 C 0.8935(4) 1.0530(3) 0.0465(3) 0.0376(11) Uani 1 1 d . . . . .
H17A H 0.9230 1.0186 0.0219 0.056 Uiso 1 1 calc R U . . .
H17B H 0.9535 1.0934 0.0917 0.056 Uiso 1 1 calc R U . . .
H17C H 0.8716 1.0985 0.0185 0.056 Uiso 1 1 calc R U . . .
C18 C 0.5392(3) 0.7344(3) 0.0472(2) 0.0286(9) Uani 1 1 d . . . . .
H18 H 0.5771 0.7784 0.0949 0.034 Uiso 1 1 calc R U . . .
C19 C 0.4695(4) 0.7783(4) -0.0009(2) 0.0390(11) Uani 1 1 d . . . . .
H19A H 0.4310 0.7356 -0.0479 0.059 Uiso 1 1 calc R U . . .
H19B H 0.5209 0.8483 -0.0027 0.059 Uiso 1 1 calc R U . . .
H19C H 0.4115 0.7794 0.0166 0.059 Uiso 1 1 calc R U . . .
C20 C 0.4645(4) 0.6258(4) 0.0521(3) 0.0468(13) Uani 1 1 d . . . . .
H20A H 0.5135 0.5984 0.0806 0.070 Uiso 1 1 calc R U . . .
H20B H 0.4215 0.5827 0.0052 0.070 Uiso 1 1 calc R U . . .
H20C H 0.4104 0.6260 0.0736 0.070 Uiso 1 1 calc R U . . .
C21 C 0.0215(3) 0.5698(3) 0.8744(2) 0.0280(9) Uani 1 1 d . . . . .
C22 C -0.0051(4) 0.6563(4) 0.8928(2) 0.0429(12) Uani 1 1 d . . . . .
H22A H 0.0113 0.6693 0.9430 0.064 Uiso 1 1 calc R U . . .
H22B H -0.0866 0.6363 0.8671 0.064 Uiso 1 1 calc R U . . .
H22C H 0.0429 0.7187 0.8800 0.064 Uiso 1 1 calc R U . . .
C23 C -0.0607(4) 0.4678(4) 0.8870(2) 0.0431(12) Uani 1 1 d . . . . .
H23A H -0.0509 0.4747 0.9364 0.065 Uiso 1 1 calc R U . . .
H23B H -0.0430 0.4133 0.8740 0.065 Uiso 1 1 calc R U . . .
H23C H -0.1405 0.4503 0.8586 0.065 Uiso 1 1 calc R U . . .
C24 C 0.1465(4) 0.5970(4) 0.9198(2) 0.0410(11) Uani 1 1 d . . . . .
H24A H 0.1991 0.6628 0.9128 0.061 Uiso 1 1 calc R U . . .
H24B H 0.1650 0.5433 0.9064 0.061 Uiso 1 1 calc R U . . .
H24C H 0.1550 0.6024 0.9690 0.061 Uiso 1 1 calc R U . . .
C25 C 0.2163(3) 0.6839(3) 0.7734(2) 0.0218(8) Uani 1 1 d . . . . .
H25 H 0.2397 0.6368 0.8004 0.026 Uiso 1 1 calc R U . . .
C26 C 0.2997(4) 0.7932(3) 0.8129(2) 0.0339(10) Uani 1 1 d . . . . .
H26A H 0.2801 0.8411 0.7866 0.051 Uiso 1 1 calc R U . . .
H26B H 0.3785 0.8070 0.8186 0.051 Uiso 1 1 calc R U . . .
H26C H 0.2945 0.8020 0.8588 0.051 Uiso 1 1 calc R U . . .
C27 C 0.2231(4) 0.6678(4) 0.7024(2) 0.0366(10) Uani 1 1 d . . . . .
H27A H 0.1689 0.5970 0.6778 0.055 Uiso 1 1 calc R U . . .
H27B H 0.3016 0.6812 0.7079 0.055 Uiso 1 1 calc R U . . .
H27C H 0.2031 0.7150 0.6754 0.055 Uiso 1 1 calc R U . . .
C28 C -0.1714(3) 0.5076(3) 0.6626(2) 0.0249(8) Uani 1 1 d . . . . .
H28 H -0.1079 0.5270 0.6440 0.030 Uiso 1 1 calc R U . . .
C29 C -0.2393(4) 0.5653(4) 0.6340(2) 0.0376(11) Uani 1 1 d . . . . .
H29A H -0.2986 0.5507 0.6543 0.056 Uiso 1 1 calc R U . . .
H29B H -0.2760 0.5433 0.5832 0.056 Uiso 1 1 calc R U . . .
H29C H -0.1871 0.6391 0.6460 0.056 Uiso 1 1 calc R U . . .
C30 C -0.2464(4) 0.3923(3) 0.6409(2) 0.0385(11) Uani 1 1 d . . . . .
H30A H -0.1996 0.3577 0.6597 0.058 Uiso 1 1 calc R U . . .
H30B H -0.2793 0.3727 0.5899 0.058 Uiso 1 1 calc R U . . .
H30C H -0.3088 0.3721 0.6591 0.058 Uiso 1 1 calc R U . . .
C31 C 0.6036(4) 1.0198(3) 0.6351(2) 0.0319(10) Uani 1 1 d . . . . .
C32 C 0.6364(4) 1.1288(4) 0.6221(2) 0.0421(11) Uani 1 1 d . . . . .
H32A H 0.7183 1.1636 0.6287 0.063 Uiso 1 1 calc R U . . .
H32B H 0.6217 1.1666 0.6549 0.063 Uiso 1 1 calc R U . . .
H32C H 0.5901 1.1260 0.5742 0.063 Uiso 1 1 calc R U . . .
C33 C 0.4742(4) 0.9612(4) 0.6222(2) 0.0461(12) Uani 1 1 d . . . . .
H33A H 0.4546 0.9996 0.6514 0.069 Uiso 1 1 calc R U . . .
H33B H 0.4562 0.8934 0.6339 0.069 Uiso 1 1 calc R U . . .
H33C H 0.4294 0.9533 0.5730 0.069 Uiso 1 1 calc R U . . .
C34 C 0.6338(5) 0.9632(4) 0.5863(2) 0.0425(12) Uani 1 1 d . . . . .
H34A H 0.5917 0.9614 0.5377 0.064 Uiso 1 1 calc R U . . .
H34B H 0.6122 0.8930 0.5940 0.064 Uiso 1 1 calc R U . . .
H34C H 0.7169 0.9993 0.5961 0.064 Uiso 1 1 calc R U . . .
C35 C 0.7370(4) 0.8599(3) 0.7276(2) 0.0271(9) Uani 1 1 d . . . . .
H35 H 0.7800 0.8963 0.6977 0.032 Uiso 1 1 calc R U . . .
C36 C 0.8236(5) 0.8671(4) 0.7962(3) 0.0495(13) Uani 1 1 d . . . . .
H36A H 0.8773 0.9393 0.8175 0.074 Uiso 1 1 calc R U . . .
H36B H 0.8664 0.8314 0.7886 0.074 Uiso 1 1 calc R U . . .
H36C H 0.7835 0.8351 0.8273 0.074 Uiso 1 1 calc R U . . .
C37 C 0.6560(5) 0.7497(3) 0.6893(3) 0.0516(14) Uani 1 1 d . . . . .
H37A H 0.6121 0.7128 0.7175 0.077 Uiso 1 1 calc R U . . .
H37B H 0.7008 0.7163 0.6814 0.077 Uiso 1 1 calc R U . . .
H37C H 0.6027 0.7487 0.6444 0.077 Uiso 1 1 calc R U . . .
C38 C 0.6907(3) 1.0823(3) 0.8519(2) 0.0296(9) Uani 1 1 d . . . . .
H38 H 0.7491 1.0562 0.8648 0.036 Uiso 1 1 calc R U . . .
C39 C 0.7515(4) 1.1956(4) 0.8826(3) 0.0468(13) Uani 1 1 d . . . . .
H39A H 0.8101 1.2314 0.8626 0.070 Uiso 1 1 calc R U . . .
H39B H 0.7886 1.2066 0.9333 0.070 Uiso 1 1 calc R U . . .
H39C H 0.6954 1.2225 0.8718 0.070 Uiso 1 1 calc R U . . .
C40 C 0.5980(5) 1.0230(5) 0.8804(3) 0.0676(19) Uani 1 1 d . . . . .
H40A H 0.5361 1.0429 0.8647 0.101 Uiso 1 1 calc R U . . .
H40B H 0.6313 1.0385 0.9314 0.101 Uiso 1 1 calc R U . . .
H40C H 0.5666 0.9493 0.8634 0.101 Uiso 1 1 calc R U . . .
Dy1 Dy 0.84838(2) 0.74695(2) 0.25375(2) 0.01442(5) Uani 1 1 d . . . . .
I1 I 0.49944(3) 0.23352(3) 0.73526(2) 0.05284(10) Uani 1 1 d . . . . .
I2 I 0.48695(2) 0.61044(2) 0.82754(2) 0.02952(7) Uani 1 1 d . . . . .
I3 I 0.02906(2) 0.87406(2) 0.68263(2) 0.02831(7) Uani 1 1 d . . . . .
N1 N 0.8558(3) 0.7647(3) 0.48349(17) 0.0222(7) Uani 1 1 d . . . . .
N2 N 0.7671(3) 0.5923(2) 0.39472(16) 0.0241(7) Uani 1 1 d D . . . .
N3 N 0.8178(3) 0.9022(2) 0.09839(16) 0.0230(7) Uani 1 1 d D . . . .
N4 N 0.6303(3) 0.7366(2) 0.02286(16) 0.0211(7) Uani 1 1 d D . . . .
N5 N 0.0978(3) 0.6583(3) 0.76806(18) 0.0247(7) Uani 1 1 d . . . . .
N6 N -0.1198(3) 0.5395(3) 0.73917(17) 0.0227(7) Uani 1 1 d D . . . .
N7 N 0.6692(3) 0.9107(2) 0.73742(17) 0.0238(7) Uani 1 1 d D . . . .
N8 N 0.6402(3) 1.0637(3) 0.77483(18) 0.0275(8) Uani 1 1 d D . . . .
O1 O 0.8994(2) 0.75380(19) 0.36737(13) 0.0207(5) Uani 1 1 d . . . . .
O2 O 0.7826(2) 0.73637(19) 0.14010(13) 0.0214(6) Uani 1 1 d . . . . .
O3 O 0.0348(2) 0.46783(19) 0.76723(14) 0.0253(6) Uani 1 1 d . . . . .
O4 O 0.8162(2) 1.0883(2) 0.73616(15) 0.0276(6) Uani 1 1 d . . . . .
O5 O 0.8009(2) 0.57087(18) 0.24038(14) 0.0222(6) Uani 1 1 d . . . . .
H5A H 0.7366 0.5336 0.2025 0.033 Uiso 1 1 d R U . . .
H5B H 0.8584 0.5605 0.2352 0.033 Uiso 1 1 d R U . . .
O6 O 1.0109(2) 0.7300(2) 0.25209(15) 0.0220(6) Uani 1 1 d . . . . .
O7 O 0.9926(2) 0.91251(19) 0.26196(15) 0.0276(6) Uani 1 1 d . . . . .
H7D H 0.9993 0.9564 0.2955 0.041 Uiso 1 1 d R U . . .
H7E H 1.0593 0.9118 0.2713 0.041 Uiso 1 1 d R U . . .
O8 O 0.7786(3) 0.8661(2) 0.26814(16) 0.0277(6) Uani 1 1 d D . . . .
O9 O 0.6540(2) 0.6494(2) 0.24089(15) 0.0237(6) Uani 1 1 d D . . . .
O10 O 0.6876(3) 0.5074(3) 0.7930(2) 0.0619(11) Uani 1 1 d G . . . .
H10D H 0.6450 0.4426 0.7905 0.093 Uiso 1 1 d G U . . .
H10E H 0.6546 0.5424 0.8026 0.093 Uiso 1 1 d G U . . .
P1 P 0.88032(8) 0.70417(7) 0.42815(5) 0.01822(19) Uani 1 1 d . . . . .
P2 P 0.76337(8) 0.77826(7) 0.07406(5) 0.01727(19) Uani 1 1 d . . . . .
P3 P 0.00862(8) 0.55383(7) 0.78357(5) 0.0189(2) Uani 1 1 d . . . . .
P4 P 0.69093(8) 1.02524(7) 0.72417(5) 0.0215(2) Uani 1 1 d . . . . .
H1 H 0.903(4) 0.794(3) 0.520(2) 0.027(12) Uiso 1 1 d . . . . .
H2 H 0.749(3) 0.567(3) 0.3520(12) 0.026(11) Uiso 1 1 d D . . . .
H3 H 0.864(3) 0.928(3) 0.1407(12) 0.039(13) Uiso 1 1 d D . . . .
H4 H 0.608(3) 0.703(3) -0.0177(12) 0.014(10) Uiso 1 1 d D . . . .
H5C H 0.074(3) 0.697(3) 0.7542(18) 0.007(9) Uiso 1 1 d . . . . .
H6 H -0.165(3) 0.532(3) 0.761(2) 0.034(13) Uiso 1 1 d D . . . .
H6D H 1.073(4) 0.779(4) 0.252(2) 0.043(14) Uiso 1 1 d . . . . .
H6E H 1.017(4) 0.675(4) 0.249(2) 0.038(14) Uiso 1 1 d . . . . .
H7 H 0.614(3) 0.876(3) 0.751(2) 0.025(11) Uiso 1 1 d D . . . .
H8A H 0.814(3) 0.9294(15) 0.277(2) 0.030(12) Uiso 1 1 d D . . . .
H8B H 0.714(2) 0.847(4) 0.268(3) 0.058(18) Uiso 1 1 d D . . . .
H8C H 0.607(3) 1.100(3) 0.7575(19) 0.022(11) Uiso 1 1 d D . . . .
H9D H 0.612(3) 0.671(3) 0.246(2) 0.017(10) Uiso 1 1 d D . . . .
H9E H 0.617(4) 0.589(4) 0.225(2) 0.029(13) Uiso 1 1 d . . . . .

loop_
_atom_site_aniso_label
_atom_site_aniso_U_11
_atom_site_aniso_U_22
_atom_site_aniso_U_33
_atom_site_aniso_U_23
_atom_site_aniso_U_13
_atom_site_aniso_U_12
C1 0.025(2) 0.026(2) 0.022(2) 0.0039(16) 0.0047(16) 0.0157(17)
C2 0.036(2) 0.032(2) 0.023(2) 0.0068(17) 0.0039(18) 0.0203(19)
C3 0.028(2) 0.029(2) 0.033(2) 0.0021(18) 0.0065(18) 0.0102(18)
C4 0.037(2) 0.043(3) 0.032(2) 0.003(2) 0.0129(19) 0.027(2)
C5 0.033(2) 0.029(2) 0.028(2) -0.0001(17) 0.0094(18) 0.0208(19)
C6 0.046(3) 0.035(3) 0.051(3) 0.005(2) 0.014(2) 0.025(2)
C7 0.042(3) 0.050(3) 0.048(3) 0.001(2) 0.022(2) 0.026(2)
C8 0.028(2) 0.027(2) 0.022(2) 0.0015(16) 0.0102(17) 0.0086(17)
C9 0.037(2) 0.025(2) 0.044(3) 0.0110(19) 0.018(2) 0.0104(19)
C10 0.029(2) 0.033(2) 0.050(3) 0.004(2) 0.014(2) 0.010(2)
C11 0.0207(19) 0.025(2) 0.0216(19) 0.0073(16) 0.0105(16) 0.0111(16)
C12 0.025(2) 0.057(3) 0.026(2) 0.013(2) 0.0122(18) 0.025(2)
C13 0.052(3) 0.030(2) 0.041(3) 0.013(2) 0.027(2) 0.025(2)
C14 0.026(2) 0.029(2) 0.020(2) 0.0046(16) 0.0096(16) 0.0102(17)
C15 0.025(2) 0.021(2) 0.025(2) 0.0052(16) 0.0051(16) 0.0111(16)
C16 0.045(3) 0.038(3) 0.036(3) -0.001(2) 0.010(2) 0.027(2)
C17 0.042(3) 0.020(2) 0.051(3) 0.011(2) 0.018(2) 0.0134(19)
C18 0.020(2) 0.038(2) 0.024(2) 0.0044(18) 0.0076(16) 0.0106(18)
C19 0.025(2) 0.050(3) 0.044(3) 0.005(2) 0.009(2) 0.021(2)
C20 0.033(3) 0.048(3) 0.045(3) 0.014(2) 0.018(2) 0.003(2)
C21 0.027(2) 0.028(2) 0.026(2) 0.0027(17) 0.0090(17) 0.0113(18)
C22 0.043(3) 0.045(3) 0.036(3) -0.013(2) 0.015(2) 0.017(2)
C23 0.040(3) 0.045(3) 0.035(3) 0.017(2) 0.017(2) 0.009(2)
C24 0.032(2) 0.052(3) 0.028(2) 0.008(2) 0.0044(19) 0.015(2)
C25 0.0216(19) 0.0192(19) 0.027(2) 0.0043(16) 0.0084(16) 0.0113(16)
C26 0.025(2) 0.029(2) 0.041(3) -0.0012(19) 0.0067(19) 0.0109(18)
C27 0.030(2) 0.041(3) 0.032(2) -0.002(2) 0.0094(19) 0.012(2)
C28 0.0208(19) 0.030(2) 0.023(2) 0.0063(17) 0.0068(16) 0.0123(17)
C29 0.033(2) 0.049(3) 0.038(3) 0.021(2) 0.011(2) 0.025(2)
C30 0.035(3) 0.034(3) 0.037(3) -0.005(2) 0.009(2) 0.012(2)
C31 0.038(2) 0.034(2) 0.028(2) 0.0046(18) 0.0096(19) 0.021(2)
C32 0.057(3) 0.047(3) 0.038(3) 0.017(2) 0.018(2) 0.036(3)
C33 0.034(3) 0.053(3) 0.036(3) 0.001(2) -0.002(2) 0.017(2)
C34 0.064(3) 0.049(3) 0.026(2) 0.009(2) 0.016(2) 0.038(3)
C35 0.035(2) 0.023(2) 0.029(2) 0.0079(17) 0.0156(18) 0.0153(18)
C36 0.058(3) 0.076(4) 0.040(3) 0.031(3) 0.024(3) 0.048(3)
C37 0.066(4) 0.019(2) 0.073(4) 0.004(2) 0.041(3) 0.011(2)
C38 0.023(2) 0.030(2) 0.029(2) -0.0021(18) 0.0072(17) 0.0089(18)
C39 0.039(3) 0.036(3) 0.049(3) -0.013(2) 0.001(2) 0.015(2)
C40 0.049(3) 0.080(4) 0.040(3) -0.003(3) 0.021(3) -0.002(3)
Dy1 0.01575(9) 0.01495(9) 0.01585(9) 0.00408(6) 0.00699(6) 0.00901(7)
I1 0.03585(17) 0.04459(19) 0.0973(3) 0.01225(18) 0.03370(18) 0.02902(15)
I2 0.01897(13) 0.02771(14) 0.03084(15) -0.00510(11) 0.00318(11) 0.00607(11)
I3 0.03487(15) 0.01902(13) 0.02915(14) -0.00054(10) 0.00861(11) 0.01335(11)
N1 0.0269(18) 0.0271(18) 0.0128(16) 0.0000(14) 0.0050(14) 0.0146(15)
N2 0.0285(18) 0.0239(17) 0.0162(17) 0.0016(14) 0.0078(14) 0.0092(15)
N3 0.0246(17) 0.0183(16) 0.0178(17) 0.0025(13) 0.0003(14) 0.0078(14)
N4 0.0196(16) 0.0238(17) 0.0146(16) 0.0007(13) 0.0040(13) 0.0072(13)
N5 0.0186(17) 0.0217(18) 0.040(2) 0.0119(15) 0.0121(15) 0.0131(15)
N6 0.0215(17) 0.0289(18) 0.0253(18) 0.0040(14) 0.0116(14) 0.0161(14)
N7 0.0214(17) 0.0193(17) 0.0316(19) 0.0057(14) 0.0158(15) 0.0059(14)
N8 0.0224(17) 0.034(2) 0.0304(19) 0.0017(15) 0.0079(15) 0.0178(16)
O1 0.0254(14) 0.0196(13) 0.0174(13) 0.0030(10) 0.0075(11) 0.0108(11)
O2 0.0210(13) 0.0249(14) 0.0171(13) 0.0061(11) 0.0061(11) 0.0100(11)
O3 0.0200(13) 0.0190(13) 0.0396(16) 0.0010(12) 0.0117(12) 0.0113(11)
O4 0.0202(14) 0.0187(14) 0.0428(17) 0.0040(12) 0.0126(12) 0.0073(11)
O5 0.0149(12) 0.0182(13) 0.0344(15) 0.0002(11) 0.0086(11) 0.0090(11)
O6 0.0188(14) 0.0161(14) 0.0355(16) 0.0048(12) 0.0136(12) 0.0093(12)
O7 0.0248(14) 0.0178(14) 0.0435(17) 0.0007(12) 0.0170(13) 0.0099(12)
O8 0.0248(16) 0.0179(15) 0.0471(18) 0.0060(13) 0.0179(14) 0.0123(13)
O9 0.0181(14) 0.0228(16) 0.0366(17) 0.0046(13) 0.0139(12) 0.0123(13)
O10 0.039(2) 0.057(2) 0.092(3) 0.002(2) 0.033(2) 0.0193(19)
P1 0.0227(5) 0.0184(5) 0.0145(4) 0.0027(4) 0.0065(4) 0.0106(4)
P2 0.0168(5) 0.0176(5) 0.0157(5) 0.0042(4) 0.0055(4) 0.0065(4)
P3 0.0185(5) 0.0176(5) 0.0248(5) 0.0035(4) 0.0081(4) 0.0118(4)
P4 0.0186(5) 0.0197(5) 0.0257(5) 0.0010(4) 0.0085(4) 0.0084(4)

_geom_special_details            
;
 All esds (except the esd in the dihedral angle between two l.s. planes)
 are estimated using the full covariance matrix.  The cell esds are taken
 into account individually in the estimation of esds in distances, angles
 and torsion angles; correlations between esds in cell parameters are only
 used when they are defined by crystal symmetry.  An approximate (isotropic)
 treatment of cell esds is used for estimating esds involving l.s. planes.
;

loop_
_geom_bond_atom_site_label_1
_geom_bond_atom_site_label_2
_geom_bond_distance
_geom_bond_site_symmetry_2
_geom_bond_publ_flag
C1 C2 1.523(5) . ?
C1 C3 1.537(5) . ?
C1 C4 1.547(5) . ?
C1 P1 1.819(4) . ?
C2 H2A 0.9800 . ?
C2 H2B 0.9800 . ?
C2 H2C 0.9800 . ?
C3 H3A 0.9800 . ?
C3 H3B 0.9800 . ?
C3 H3C 0.9800 . ?
C4 H4A 0.9800 . ?
C4 H4B 0.9800 . ?
C4 H4C 0.9800 . ?
C5 N1 1.477(5) . ?
C5 C7 1.514(6) . ?
C5 C6 1.525(6) . ?
C5 H5 1.0000 . ?
C6 H6A 0.9800 . ?
C6 H6B 0.9800 . ?
C6 H6C 0.9800 . ?
C7 H7A 0.9800 . ?
C7 H7B 0.9800 . ?
C7 H7C 0.9800 . ?
C8 N2 1.465(5) . ?
C8 C10 1.519(6) . ?
C8 C9 1.524(6) . ?
C8 H8 1.0000 . ?
C9 H9A 0.9800 . ?
C9 H9B 0.9800 . ?
C9 H9C 0.9800 . ?
C10 H10A 0.9800 . ?
C10 H10B 0.9800 . ?
C10 H10C 0.9800 . ?
C11 C12 1.531(5) . ?
C11 C13 1.532(5) . ?
C11 C14 1.534(5) . ?
C11 P2 1.822(4) . ?
C12 H12A 0.9800 . ?
C12 H12B 0.9800 . ?
C12 H12C 0.9800 . ?
C13 H13A 0.9800 . ?
C13 H13B 0.9800 . ?
C13 H13C 0.9800 . ?
C14 H14A 0.9800 . ?
C14 H14B 0.9800 . ?
C14 H14C 0.9800 . ?
C15 N3 1.468(5) . ?
C15 C16 1.523(5) . ?
C15 C17 1.523(6) . ?
C15 H15 1.0000 . ?
C16 H16A 0.9800 . ?
C16 H16B 0.9800 . ?
C16 H16C 0.9800 . ?
C17 H17A 0.9800 . ?
C17 H17B 0.9800 . ?
C17 H17C 0.9800 . ?
C18 N4 1.479(5) . ?
C18 C20 1.515(6) . ?
C18 C19 1.517(6) . ?
C18 H18 1.0000 . ?
C19 H19A 0.9800 . ?
C19 H19B 0.9800 . ?
C19 H19C 0.9800 . ?
C20 H20A 0.9800 . ?
C20 H20B 0.9800 . ?
C20 H20C 0.9800 . ?
C21 C22 1.530(6) . ?
C21 C23 1.539(6) . ?
C21 C24 1.540(6) . ?
C21 P3 1.820(4) . ?
C22 H22A 0.9800 . ?
C22 H22B 0.9800 . ?
C22 H22C 0.9800 . ?
C23 H23A 0.9800 . ?
C23 H23B 0.9800 . ?
C23 H23C 0.9800 . ?
C24 H24A 0.9800 . ?
C24 H24B 0.9800 . ?
C24 H24C 0.9800 . ?
C25 N5 1.474(5) . ?
C25 C27 1.511(5) . ?
C25 C26 1.519(5) . ?
C25 H25 1.0000 . ?
C26 H26A 0.9800 . ?
C26 H26B 0.9800 . ?
C26 H26C 0.9800 . ?
C27 H27A 0.9800 . ?
C27 H27B 0.9800 . ?
C27 H27C 0.9800 . ?
C28 N6 1.474(5) . ?
C28 C30 1.518(6) . ?
C28 C29 1.518(6) . ?
C28 H28 1.0000 . ?
C29 H29A 0.9800 . ?
C29 H29B 0.9800 . ?
C29 H29C 0.9800 . ?
C30 H30A 0.9800 . ?
C30 H30B 0.9800 . ?
C30 H30C 0.9800 . ?
C31 C32 1.529(6) . ?
C31 C34 1.538(6) . ?
C31 C33 1.538(6) . ?
C31 P4 1.829(4) . ?
C32 H32A 0.9800 . ?
C32 H32B 0.9800 . ?
C32 H32C 0.9800 . ?
C33 H33A 0.9800 . ?
C33 H33B 0.9800 . ?
C33 H33C 0.9800 . ?
C34 H34A 0.9800 . ?
C34 H34B 0.9800 . ?
C34 H34C 0.9800 . ?
C35 N7 1.473(5) . ?
C35 C36 1.502(6) . ?
C35 C37 1.519(6) . ?
C35 H35 1.0000 . ?
C36 H36A 0.9800 . ?
C36 H36B 0.9800 . ?
C36 H36C 0.9800 . ?
C37 H37A 0.9800 . ?
C37 H37B 0.9800 . ?
C37 H37C 0.9800 . ?
C38 N8 1.480(5) . ?
C38 C39 1.510(6) . ?
C38 C40 1.516(6) . ?
C38 H38 1.0000 . ?
C39 H39A 0.9800 . ?
C39 H39B 0.9800 . ?
C39 H39C 0.9800 . ?
C40 H40A 0.9800 . ?
C40 H40B 0.9800 . ?
C40 H40C 0.9800 . ?
Dy1 O2 2.203(2) . ?
Dy1 O1 2.208(2) . ?
Dy1 O7 2.355(3) . ?
Dy1 O9 2.356(3) . ?
Dy1 O6 2.363(3) . ?
Dy1 O5 2.366(2) . ?
Dy1 O8 2.375(3) . ?
N1 P1 1.621(3) . ?
N1 H1 0.78(4) . ?
N2 P1 1.634(3) . ?
N2 H2 0.856(18) . ?
N3 P2 1.632(3) . ?
N3 H3 0.854(19) . ?
N4 P2 1.621(3) . ?
N4 H4 0.847(18) . ?
N5 P3 1.628(3) . ?
N5 H5C 0.79(4) . ?
N6 P3 1.631(3) . ?
N6 H6 0.854(19) . ?
N7 P4 1.630(3) . ?
N7 H7 0.853(19) . ?
N8 P4 1.626(3) . ?
N8 H8C 0.855(19) . ?
O1 P1 1.511(3) . ?
O2 P2 1.509(3) . ?
O3 P3 1.507(3) . ?
O4 P4 1.500(3) . ?
O5 H5A 0.9028 . ?
O5 H5B 0.9037 . ?
O6 H6D 0.85(5) . ?
O6 H6E 0.85(5) . ?
O7 H7D 0.8819 . ?
O7 H7E 0.8809 . ?
O8 H8A 0.826(19) . ?
O8 H8B 0.803(19) . ?
O9 H9D 0.802(19) . ?
O9 H9E 0.80(4) . ?
O10 H10D 0.8703 . ?
O10 H10E 0.8697 . ?

loop_
_geom_angle_atom_site_label_1
_geom_angle_atom_site_label_2
_geom_angle_atom_site_label_3
_geom_angle
_geom_angle_site_symmetry_1
_geom_angle_site_symmetry_3
_geom_angle_publ_flag
C2 C1 C3 110.3(3) . . ?
C2 C1 C4 109.4(3) . . ?
C3 C1 C4 108.8(3) . . ?
C2 C1 P1 111.0(3) . . ?
C3 C1 P1 110.0(3) . . ?
C4 C1 P1 107.2(3) . . ?
C1 C2 H2A 109.5 . . ?
C1 C2 H2B 109.5 . . ?
H2A C2 H2B 109.5 . . ?
C1 C2 H2C 109.5 . . ?
H2A C2 H2C 109.5 . . ?
H2B C2 H2C 109.5 . . ?
C1 C3 H3A 109.5 . . ?
C1 C3 H3B 109.5 . . ?
H3A C3 H3B 109.5 . . ?
C1 C3 H3C 109.5 . . ?
H3A C3 H3C 109.5 . . ?
H3B C3 H3C 109.5 . . ?
C1 C4 H4A 109.5 . . ?
C1 C4 H4B 109.5 . . ?
H4A C4 H4B 109.5 . . ?
C1 C4 H4C 109.5 . . ?
H4A C4 H4C 109.5 . . ?
H4B C4 H4C 109.5 . . ?
N1 C5 C7 110.3(4) . . ?
N1 C5 C6 110.9(3) . . ?
C7 C5 C6 111.4(4) . . ?
N1 C5 H5 108.0 . . ?
C7 C5 H5 108.0 . . ?
C6 C5 H5 108.0 . . ?
C5 C6 H6A 109.5 . . ?
C5 C6 H6B 109.5 . . ?
H6A C6 H6B 109.5 . . ?
C5 C6 H6C 109.5 . . ?
H6A C6 H6C 109.5 . . ?
H6B C6 H6C 109.5 . . ?
C5 C7 H7A 109.5 . . ?
C5 C7 H7B 109.5 . . ?
H7A C7 H7B 109.5 . . ?
C5 C7 H7C 109.5 . . ?
H7A C7 H7C 109.5 . . ?
H7B C7 H7C 109.5 . . ?
N2 C8 C10 111.2(4) . . ?
N2 C8 C9 111.0(3) . . ?
C10 C8 C9 110.4(3) . . ?
N2 C8 H8 108.0 . . ?
C10 C8 H8 108.0 . . ?
C9 C8 H8 108.0 . . ?
C8 C9 H9A 109.5 . . ?
C8 C9 H9B 109.5 . . ?
H9A C9 H9B 109.5 . . ?
C8 C9 H9C 109.5 . . ?
H9A C9 H9C 109.5 . . ?
H9B C9 H9C 109.5 . . ?
C8 C10 H10A 109.5 . . ?
C8 C10 H10B 109.5 . . ?
H10A C10 H10B 109.5 . . ?
C8 C10 H10C 109.5 . . ?
H10A C10 H10C 109.5 . . ?
H10B C10 H10C 109.5 . . ?
C12 C11 C13 110.3(3) . . ?
C12 C11 C14 109.6(3) . . ?
C13 C11 C14 110.0(3) . . ?
C12 C11 P2 106.7(3) . . ?
C13 C11 P2 109.0(3) . . ?
C14 C11 P2 111.1(3) . . ?
C11 C12 H12A 109.5 . . ?
C11 C12 H12B 109.5 . . ?
H12A C12 H12B 109.5 . . ?
C11 C12 H12C 109.5 . . ?
H12A C12 H12C 109.5 . . ?
H12B C12 H12C 109.5 . . ?
C11 C13 H13A 109.5 . . ?
C11 C13 H13B 109.5 . . ?
H13A C13 H13B 109.5 . . ?
C11 C13 H13C 109.5 . . ?
H13A C13 H13C 109.5 . . ?
H13B C13 H13C 109.5 . . ?
C11 C14 H14A 109.5 . . ?
C11 C14 H14B 109.5 . . ?
H14A C14 H14B 109.5 . . ?
C11 C14 H14C 109.5 . . ?
H14A C14 H14C 109.5 . . ?
H14B C14 H14C 109.5 . . ?
N3 C15 C16 109.9(3) . . ?
N3 C15 C17 110.9(3) . . ?
C16 C15 C17 110.2(3) . . ?
N3 C15 H15 108.6 . . ?
C16 C15 H15 108.6 . . ?
C17 C15 H15 108.6 . . ?
C15 C16 H16A 109.5 . . ?
C15 C16 H16B 109.5 . . ?
H16A C16 H16B 109.5 . . ?
C15 C16 H16C 109.5 . . ?
H16A C16 H16C 109.5 . . ?
H16B C16 H16C 109.5 . . ?
C15 C17 H17A 109.5 . . ?
C15 C17 H17B 109.5 . . ?
H17A C17 H17B 109.5 . . ?
C15 C17 H17C 109.5 . . ?
H17A C17 H17C 109.5 . . ?
H17B C17 H17C 109.5 . . ?
N4 C18 C20 109.8(4) . . ?
N4 C18 C19 109.8(3) . . ?
C20 C18 C19 112.1(4) . . ?
N4 C18 H18 108.3 . . ?
C20 C18 H18 108.3 . . ?
C19 C18 H18 108.3 . . ?
C18 C19 H19A 109.5 . . ?
C18 C19 H19B 109.5 . . ?
H19A C19 H19B 109.5 . . ?
C18 C19 H19C 109.5 . . ?
H19A C19 H19C 109.5 . . ?
H19B C19 H19C 109.5 . . ?
C18 C20 H20A 109.5 . . ?
C18 C20 H20B 109.5 . . ?
H20A C20 H20B 109.5 . . ?
C18 C20 H20C 109.5 . . ?
H20A C20 H20C 109.5 . . ?
H20B C20 H20C 109.5 . . ?
C22 C21 C23 111.0(4) . . ?
C22 C21 C24 109.4(4) . . ?
C23 C21 C24 109.1(4) . . ?
C22 C21 P3 110.7(3) . . ?
C23 C21 P3 109.1(3) . . ?
C24 C21 P3 107.6(3) . . ?
C21 C22 H22A 109.5 . . ?
C21 C22 H22B 109.5 . . ?
H22A C22 H22B 109.5 . . ?
C21 C22 H22C 109.5 . . ?
H22A C22 H22C 109.5 . . ?
H22B C22 H22C 109.5 . . ?
C21 C23 H23A 109.5 . . ?
C21 C23 H23B 109.5 . . ?
H23A C23 H23B 109.5 . . ?
C21 C23 H23C 109.5 . . ?
H23A C23 H23C 109.5 . . ?
H23B C23 H23C 109.5 . . ?
C21 C24 H24A 109.5 . . ?
C21 C24 H24B 109.5 . . ?
H24A C24 H24B 109.5 . . ?
C21 C24 H24C 109.5 . . ?
H24A C24 H24C 109.5 . . ?
H24B C24 H24C 109.5 . . ?
N5 C25 C27 111.5(3) . . ?
N5 C25 C26 110.9(3) . . ?
C27 C25 C26 110.7(3) . . ?
N5 C25 H25 107.9 . . ?
C27 C25 H25 107.9 . . ?
C26 C25 H25 107.9 . . ?
C25 C26 H26A 109.5 . . ?
C25 C26 H26B 109.5 . . ?
H26A C26 H26B 109.5 . . ?
C25 C26 H26C 109.5 . . ?
H26A C26 H26C 109.5 . . ?
H26B C26 H26C 109.5 . . ?
C25 C27 H27A 109.5 . . ?
C25 C27 H27B 109.5 . . ?
H27A C27 H27B 109.5 . . ?
C25 C27 H27C 109.5 . . ?
H27A C27 H27C 109.5 . . ?
H27B C27 H27C 109.5 . . ?
N6 C28 C30 110.8(3) . . ?
N6 C28 C29 108.6(3) . . ?
C30 C28 C29 111.8(4) . . ?
N6 C28 H28 108.5 . . ?
C30 C28 H28 108.5 . . ?
C29 C28 H28 108.5 . . ?
C28 C29 H29A 109.5 . . ?
C28 C29 H29B 109.5 . . ?
H29A C29 H29B 109.5 . . ?
C28 C29 H29C 109.5 . . ?
H29A C29 H29C 109.5 . . ?
H29B C29 H29C 109.5 . . ?
C28 C30 H30A 109.5 . . ?
C28 C30 H30B 109.5 . . ?
H30A C30 H30B 109.5 . . ?
C28 C30 H30C 109.5 . . ?
H30A C30 H30C 109.5 . . ?
H30B C30 H30C 109.5 . . ?
C32 C31 C34 109.0(4) . . ?
C32 C31 C33 110.9(4) . . ?
C34 C31 C33 109.9(4) . . ?
C32 C31 P4 109.3(3) . . ?
C34 C31 P4 106.6(3) . . ?
C33 C31 P4 111.1(3) . . ?
C31 C32 H32A 109.5 . . ?
C31 C32 H32B 109.5 . . ?
H32A C32 H32B 109.5 . . ?
C31 C32 H32C 109.5 . . ?
H32A C32 H32C 109.5 . . ?
H32B C32 H32C 109.5 . . ?
C31 C33 H33A 109.5 . . ?
C31 C33 H33B 109.5 . . ?
H33A C33 H33B 109.5 . . ?
C31 C33 H33C 109.5 . . ?
H33A C33 H33C 109.5 . . ?
H33B C33 H33C 109.5 . . ?
C31 C34 H34A 109.5 . . ?
C31 C34 H34B 109.5 . . ?
H34A C34 H34B 109.5 . . ?
C31 C34 H34C 109.5 . . ?
H34A C34 H34C 109.5 . . ?
H34B C34 H34C 109.5 . . ?
N7 C35 C36 110.8(3) . . ?
N7 C35 C37 109.4(4) . . ?
C36 C35 C37 112.3(4) . . ?
N7 C35 H35 108.1 . . ?
C36 C35 H35 108.1 . . ?
C37 C35 H35 108.1 . . ?
C35 C36 H36A 109.5 . . ?
C35 C36 H36B 109.5 . . ?
H36A C36 H36B 109.5 . . ?
C35 C36 H36C 109.5 . . ?
H36A C36 H36C 109.5 . . ?
H36B C36 H36C 109.5 . . ?
C35 C37 H37A 109.5 . . ?
C35 C37 H37B 109.5 . . ?
H37A C37 H37B 109.5 . . ?
C35 C37 H37C 109.5 . . ?
H37A C37 H37C 109.5 . . ?
H37B C37 H37C 109.5 . . ?
N8 C38 C39 110.8(4) . . ?
N8 C38 C40 110.0(4) . . ?
C39 C38 C40 111.9(4) . . ?
N8 C38 H38 108.0 . . ?
C39 C38 H38 108.0 . . ?
C40 C38 H38 108.0 . . ?
C38 C39 H39A 109.5 . . ?
C38 C39 H39B 109.5 . . ?
H39A C39 H39B 109.5 . . ?
C38 C39 H39C 109.5 . . ?
H39A C39 H39C 109.5 . . ?
H39B C39 H39C 109.5 . . ?
C38 C40 H40A 109.5 . . ?
C38 C40 H40B 109.5 . . ?
H40A C40 H40B 109.5 . . ?
C38 C40 H40C 109.5 . . ?
H40A C40 H40C 109.5 . . ?
H40B C40 H40C 109.5 . . ?
O2 Dy1 O1 175.14(9) . . ?
O2 Dy1 O7 87.55(10) . . ?
O1 Dy1 O7 95.42(10) . . ?
O2 Dy1 O9 85.96(10) . . ?
O1 Dy1 O9 89.40(10) . . ?
O7 Dy1 O9 144.73(10) . . ?
O2 Dy1 O6 92.67(10) . . ?
O1 Dy1 O6 91.89(9) . . ?
O7 Dy1 O6 72.90(10) . . ?
O9 Dy1 O6 141.98(10) . . ?
O2 Dy1 O5 92.11(9) . . ?
O1 Dy1 O5 87.71(9) . . ?
O7 Dy1 O5 144.51(9) . . ?
O9 Dy1 O5 70.43(9) . . ?
O6 Dy1 O5 71.67(9) . . ?
O2 Dy1 O8 89.46(10) . . ?
O1 Dy1 O8 87.82(10) . . ?
O7 Dy1 O8 71.79(10) . . ?
O9 Dy1 O8 73.52(10) . . ?
O6 Dy1 O8 144.50(10) . . ?
O5 Dy1 O8 143.70(9) . . ?
C5 N1 P1 123.0(3) . . ?
C5 N1 H1 113(3) . . ?
P1 N1 H1 120(3) . . ?
C8 N2 P1 128.7(3) . . ?
C8 N2 H2 114(3) . . ?
P1 N2 H2 117(3) . . ?
C15 N3 P2 127.3(3) . . ?
C15 N3 H3 116(3) . . ?
P2 N3 H3 116(3) . . ?
C18 N4 P2 123.4(3) . . ?
C18 N4 H4 117(3) . . ?
P2 N4 H4 119(3) . . ?
C25 N5 P3 125.8(3) . . ?
C25 N5 H5C 118(3) . . ?
P3 N5 H5C 116(3) . . ?
C28 N6 P3 122.0(2) . . ?
C28 N6 H6 117(3) . . ?
P3 N6 H6 118(3) . . ?
C35 N7 P4 125.4(3) . . ?
C35 N7 H7 116(3) . . ?
P4 N7 H7 119(3) . . ?
C38 N8 P4 123.1(3) . . ?
C38 N8 H8C 117(3) . . ?
P4 N8 H8C 114(3) . . ?
P1 O1 Dy1 149.72(15) . . ?
P2 O2 Dy1 155.17(16) . . ?
Dy1 O5 H5A 111.1 . . ?
Dy1 O5 H5B 111.1 . . ?
H5A O5 H5B 107.7 . . ?
Dy1 O6 H6D 125(3) . . ?
Dy1 O6 H6E 128(3) . . ?
H6D O6 H6E 107(4) . . ?
Dy1 O7 H7D 110.5 . . ?
Dy1 O7 H7E 109.8 . . ?
H7D O7 H7E 108.7 . . ?
Dy1 O8 H8A 129(3) . . ?
Dy1 O8 H8B 121(4) . . ?
H8A O8 H8B 110(5) . . ?
Dy1 O9 H9D 127(3) . . ?
Dy1 O9 H9E 124(3) . . ?
H9D O9 H9E 108(4) . . ?
H10D O10 H10E 109.5 . . ?
O1 P1 N1 116.12(16) . . ?
O1 P1 N2 106.34(16) . . ?
N1 P1 N2 107.36(18) . . ?
O1 P1 C1 108.71(17) . . ?
N1 P1 C1 106.18(18) . . ?
N2 P1 C1 112.27(18) . . ?
O2 P2 N4 116.11(16) . . ?
O2 P2 N3 106.35(16) . . ?
N4 P2 N3 107.23(17) . . ?
O2 P2 C11 107.71(16) . . ?
N4 P2 C11 106.45(17) . . ?
N3 P2 C11 113.19(18) . . ?
O3 P3 N5 108.94(16) . . ?
O3 P3 N6 116.83(16) . . ?
N5 P3 N6 105.56(18) . . ?
O3 P3 C21 109.22(18) . . ?
N5 P3 C21 111.16(19) . . ?
N6 P3 C21 105.06(18) . . ?
O4 P4 N8 117.18(17) . . ?
O4 P4 N7 108.53(16) . . ?
N8 P4 N7 104.53(18) . . ?
O4 P4 C31 109.50(19) . . ?
N8 P4 C31 106.09(19) . . ?
N7 P4 C31 110.89(19) . . ?

loop_
_geom_torsion_atom_site_label_1
_geom_torsion_atom_site_label_2
_geom_torsion_atom_site_label_3
_geom_torsion_atom_site_label_4
_geom_torsion
_geom_torsion_site_symmetry_1
_geom_torsion_site_symmetry_2
_geom_torsion_site_symmetry_3
_geom_torsion_site_symmetry_4
_geom_torsion_publ_flag
C7 C5 N1 P1 135.1(3) . . . . ?
C6 C5 N1 P1 -100.9(4) . . . . ?
C10 C8 N2 P1 113.1(4) . . . . ?
C9 C8 N2 P1 -123.5(4) . . . . ?
C16 C15 N3 P2 118.8(4) . . . . ?
C17 C15 N3 P2 -119.2(4) . . . . ?
C20 C18 N4 P2 -103.3(4) . . . . ?
C19 C18 N4 P2 133.0(3) . . . . ?
C27 C25 N5 P3 102.8(4) . . . . ?
C26 C25 N5 P3 -133.5(3) . . . . ?
C30 C28 N6 P3 94.5(4) . . . . ?
C29 C28 N6 P3 -142.4(3) . . . . ?
C36 C35 N7 P4 100.4(4) . . . . ?
C37 C35 N7 P4 -135.4(3) . . . . ?
C39 C38 N8 P4 108.8(4) . . . . ?
C40 C38 N8 P4 -127.0(4) . . . . ?
Dy1 O1 P1 N1 -120.6(3) . . . . ?
Dy1 O1 P1 N2 -1.3(4) . . . . ?
Dy1 O1 P1 C1 119.8(3) . . . . ?
C5 N1 P1 O1 50.0(4) . . . . ?
C5 N1 P1 N2 -68.8(4) . . . . ?
C5 N1 P1 C1 171.0(3) . . . . ?
C8 N2 P1 O1 -153.5(3) . . . . ?
C8 N2 P1 N1 -28.5(4) . . . . ?
C8 N2 P1 C1 87.8(4) . . . . ?
C2 C1 P1 O1 -175.4(2) . . . . ?
C3 C1 P1 O1 62.1(3) . . . . ?
C4 C1 P1 O1 -56.0(3) . . . . ?
C2 C1 P1 N1 58.9(3) . . . . ?
C3 C1 P1 N1 -63.5(3) . . . . ?
C4 C1 P1 N1 178.4(3) . . . . ?
C2 C1 P1 N2 -58.1(3) . . . . ?
C3 C1 P1 N2 179.5(3) . . . . ?
C4 C1 P1 N2 61.3(3) . . . . ?
Dy1 O2 P2 N4 -123.1(4) . . . . ?
Dy1 O2 P2 N3 -3.9(4) . . . . ?
Dy1 O2 P2 C11 117.7(4) . . . . ?
C18 N4 P2 O2 49.1(4) . . . . ?
C18 N4 P2 N3 -69.6(3) . . . . ?
C18 N4 P2 C11 169.0(3) . . . . ?
C15 N3 P2 O2 -157.4(3) . . . . ?
C15 N3 P2 N4 -32.5(4) . . . . ?
C15 N3 P2 C11 84.5(4) . . . . ?
C12 C11 P2 O2 -59.0(3) . . . . ?
C13 C11 P2 O2 60.2(3) . . . . ?
C14 C11 P2 O2 -178.5(2) . . . . ?
C12 C11 P2 N4 175.8(3) . . . . ?
C13 C11 P2 N4 -65.0(3) . . . . ?
C14 C11 P2 N4 56.3(3) . . . . ?
C12 C11 P2 N3 58.3(3) . . . . ?
C13 C11 P2 N3 177.4(3) . . . . ?
C14 C11 P2 N3 -61.2(3) . . . . ?
C25 N5 P3 O3 -29.5(4) . . . . ?
C25 N5 P3 N6 -155.7(3) . . . . ?
C25 N5 P3 C21 90.9(3) . . . . ?
C28 N6 P3 O3 -48.6(4) . . . . ?
C28 N6 P3 N5 72.7(3) . . . . ?
C28 N6 P3 C21 -169.8(3) . . . . ?
C22 C21 P3 O3 -179.7(3) . . . . ?
C23 C21 P3 O3 -57.4(3) . . . . ?
C24 C21 P3 O3 60.8(3) . . . . ?
C22 C21 P3 N5 60.0(3) . . . . ?
C23 C21 P3 N5 -177.6(3) . . . . ?
C24 C21 P3 N5 -59.4(3) . . . . ?
C22 C21 P3 N6 -53.7(3) . . . . ?
C23 C21 P3 N6 68.7(3) . . . . ?
C24 C21 P3 N6 -173.1(3) . . . . ?
C38 N8 P4 O4 -54.8(4) . . . . ?
C38 N8 P4 N7 65.3(4) . . . . ?
C38 N8 P4 C31 -177.4(3) . . . . ?
C35 N7 P4 O4 -28.2(4) . . . . ?
C35 N7 P4 N8 -154.0(3) . . . . ?
C35 N7 P4 C31 92.1(4) . . . . ?
C32 C31 P4 O4 -53.8(3) . . . . ?
C34 C31 P4 O4 63.9(3) . . . . ?
C33 C31 P4 O4 -176.5(3) . . . . ?
C32 C31 P4 N8 73.5(3) . . . . ?
C34 C31 P4 N8 -168.8(3) . . . . ?
C33 C31 P4 N8 -49.2(4) . . . . ?
C32 C31 P4 N7 -173.6(3) . . . . ?
C34 C31 P4 N7 -55.9(4) . . . . ?
C33 C31 P4 N7 63.8(3) . . . . ?

loop_
_geom_hbond_atom_site_label_D
_geom_hbond_atom_site_label_H
_geom_hbond_atom_site_label_A
_geom_hbond_distance_DH
_geom_hbond_distance_HA
_geom_hbond_distance_DA
_geom_hbond_angle_DHA
_geom_hbond_site_symmetry_A
C29 H29C I3 0.98 3.32 4.282(5) 168.0 .
C32 H32B I1 0.98 3.09 4.039(5) 162.4 1_565
C37 H37A I2 0.98 3.30 4.276(5) 173.4 .
C39 H39C I1 0.98 3.30 4.090(5) 139.3 1_565
O5 H5A I2 0.90 2.74 3.467(2) 138.4 2_666
O5 H5B O3 0.90 1.70 2.602(3) 173.2 2_666
O7 H7D I3 0.88 2.72 3.459(3) 141.8 2_676
O10 H10D I1 0.87 2.80 3.629(4) 160.7 .
O10 H10E I2 0.87 3.04 3.890(4) 165.3 .
N2 H2 O5 0.856(18) 2.61(3) 3.378(4) 150(4) .
N3 H3 O7 0.854(19) 2.65(3) 3.426(4) 151(4) .
N5 H5C I3 0.79(4) 3.23(4) 3.998(4) 165(3) .
O6 H6E O3 0.85(5) 1.89(5) 2.686(4) 156(4) 2_666
O8 H8A I3 0.826(19) 2.66(2) 3.472(3) 167(4) 2_676
O8 H8B I1 0.803(19) 2.64(2) 3.444(3) 175(5) 2_666
N8 H8C I1 0.855(19) 2.90(2) 3.730(3) 165(3) 1_565
O9 H9D I1 0.802(19) 2.57(2) 3.366(3) 172(4) 2_666
O9 H9E I2 0.80(4) 2.65(5) 3.452(3) 174(4) 2_666
C14 H14A I2 0.98 3.11 4.069(4) 167.3 1_554
O7 H7E O4 0.88 1.77 2.624(4) 163.2 2_776
N1 H1 I3 0.78(4) 3.16(4) 3.900(3) 161(4) 1_655
N4 H4 I2 0.847(18) 3.03(2) 3.857(3) 164(3) 1_554
N6 H6 O10 0.854(19) 2.21(2) 3.050(5) 167(4) 1_455
O6 H6D O4 0.85(5) 1.84(5) 2.654(4) 158(5) 2_776

_refine_diff_density_max         1.336
_refine_diff_density_min         -1.403
_refine_diff_density_rms         0.091

_shelx_res_file                  
;

    shelx.res created by SHELXL-2014/7

TITL SKG-899-DyI3-TOL-11Jan2015
CELL  0.71075  13.7628  14.6969  20.6116   92.199  108.292  115.120
ZERR     2.00   0.0010   0.0013   0.0026    0.010    0.008    0.008
LATT   1
SFAC  C    H    DY   I    N    O    P
UNIT  80   224  2    6    16   20   8
MERG   2
OMIT    -3.00  50.50
OMIT     2  -2   3
OMIT   -15   4   6
OMIT     1  -1   1
OMIT     1   0   1
OMIT     6 -15   9
OMIT     0   0   2
OMIT     0  -1   2
OMIT     3  -3   8
EQIV $1 -1+X,+Y,+Z
EQIV $2 +X,1+Y,+Z
EQIV $3 1+X,+Y,+Z
EQIV $4 1-X,1-Y,1-Z
EQIV $5 1-X,2-Y,1-Z
EQIV $6 +X,+Y,-1+Z
EQIV $7 2-X,2-Y,1-Z
DFIX 0.82 O8 H8b
DFIX 0.87 N2 H2
DFIX 0.87 N3 H3
DFIX 0.87 N4 H4
DFIX 0.87 N6 H6
DFIX 0.87 N7 H7
DFIX 0.87 N8 H8c
DFIX 0.82 O8 H8a
DFIX 0.82 O9 H9d
HTAB C29 I3
HTAB C32 I1_$2
HTAB C37 I2
HTAB C39 I1_$2
HTAB O5 I2_$4
HTAB O5 O3_$4
HTAB O7 I3_$5
HTAB O10 I1
HTAB O10 I2
HTAB N2 O5
HTAB N3 O7
HTAB N5 I3
HTAB O6 O3_$4
HTAB O8 I3_$5
HTAB O8 I1_$4
HTAB N8 I1_$2
HTAB O9 I1_$4
HTAB O9 I2_$4
HTAB C14 I2_$6
HTAB O7 O4_$7
HTAB N1 I3_$3
HTAB N4 I2_$6
HTAB N6 O10_$1
HTAB O6 O4_$7
MORE -1
FMAP   2
PLAN   10
SIZE     0.060   0.120   0.160
ACTA
BOND   $H
CONF
LIST   4
WPDB  -2
L.S.  30
TEMP  -153.00
WGHT    0.015700    8.702399
FVAR       0.19597
C1    1    1.008787    0.693383    0.477512    11.00000    0.02527    0.02583 =
         0.02200    0.00391    0.00466    0.01568
C2    1    0.991031    0.636059    0.536134    11.00000    0.03633    0.03154 =
         0.02309    0.00684    0.00391    0.02034
AFIX 137
H2A   2    0.982287    0.676829    0.570599    11.00000   -1.50000
H2B   2    1.057890    0.624537    0.558568    11.00000   -1.50000
H2C   2    0.921488    0.569912    0.516966    11.00000   -1.50000
AFIX   0
C3    1    1.112507    0.800559    0.507123    11.00000    0.02755    0.02852 =
         0.03345    0.00210    0.00649    0.01021
AFIX 137
H3A   2    1.182842    0.793865    0.529010    11.00000   -1.50000
H3B   2    1.100857    0.837955    0.541968    11.00000   -1.50000
H3C   2    1.119963    0.838205    0.469274    11.00000   -1.50000
AFIX   0
C4    1    1.031963    0.632949    0.426149    11.00000    0.03735    0.04349 =
         0.03170    0.00321    0.01285    0.02713
AFIX 137
H4A   2    0.966771    0.564050    0.407494    11.00000   -1.50000
H4B   2    1.102378    0.627635    0.450654    11.00000   -1.50000
H4C   2    1.041426    0.668865    0.387750    11.00000   -1.50000
AFIX   0
C5    1    0.768548    0.802083    0.462402    11.00000    0.03304    0.02944 =
         0.02764   -0.00009    0.00940    0.02077
AFIX  13
H5    2    0.715029    0.765505    0.413618    11.00000   -1.20000
AFIX   0
C6    1    0.824978    0.916712    0.462900    11.00000    0.04648    0.03491 =
         0.05113    0.00484    0.01384    0.02481
AFIX 137
H6A   2    0.868521    0.930365    0.431766    11.00000   -1.50000
H6B   2    0.877358    0.954278    0.510393    11.00000   -1.50000
H6C   2    0.765329    0.939178    0.446862    11.00000   -1.50000
AFIX   0
C7    1    0.698470    0.776884    0.508943    11.00000    0.04242    0.05011 =
         0.04788    0.00144    0.02220    0.02576
AFIX 137
H7A   2    0.749193    0.812222    0.557114    11.00000   -1.50000
H7B   2    0.661987    0.702669    0.506684    11.00000   -1.50000
H7C   2    0.638870    0.799449    0.493155    11.00000   -1.50000
AFIX   0
C8    1    0.685082    0.531256    0.426238    11.00000    0.02843    0.02655 =
         0.02225    0.00151    0.01018    0.00860
AFIX  13
H8    2    0.713577    0.566836    0.475683    11.00000   -1.20000
AFIX   0
C9    1    0.677728    0.424891    0.426761    11.00000    0.03728    0.02479 =
         0.04350    0.01102    0.01791    0.01038
AFIX 137
H9A   2    0.754991    0.431432    0.450177    11.00000   -1.50000
H9B   2    0.645679    0.387042    0.378700    11.00000   -1.50000
H9C   2    0.627785    0.387789    0.451741    11.00000   -1.50000
AFIX   0
C10   1    0.566545    0.523075    0.388795    11.00000    0.02941    0.03301 =
         0.04969    0.00416    0.01400    0.01016
AFIX 137
H10A  2    0.536527    0.487808    0.340222    11.00000   -1.50000
H10B  2    0.572346    0.591971    0.390017    11.00000   -1.50000
H10C  2    0.514289    0.484170    0.411990    11.00000   -1.50000
AFIX   0
C11   1    0.833682    0.741962    0.023815    11.00000    0.02074    0.02475 =
         0.02164    0.00728    0.01049    0.01110
C12   1    0.961390    0.788066    0.069939    11.00000    0.02543    0.05663 =
         0.02597    0.01323    0.01223    0.02470
AFIX 137
H12A  2    0.993423    0.862661    0.082766    11.00000   -1.50000
H12B  2    1.003056    0.771856    0.044335    11.00000   -1.50000
H12C  2    0.969459    0.759199    0.112248    11.00000   -1.50000
AFIX   0
C13   1    0.780140    0.624768    0.006542    11.00000    0.05164    0.02996 =
         0.04061    0.01267    0.02726    0.02459
AFIX 137
H13A  2    0.824131    0.604774   -0.015022    11.00000   -1.50000
H13B  2    0.700128    0.596592   -0.025883    11.00000   -1.50000
H13C  2    0.781913    0.597970    0.049482    11.00000   -1.50000
AFIX   0
C14   1    0.820960    0.784149   -0.043643    11.00000    0.02561    0.02886 =
         0.02000    0.00459    0.00957    0.01019
AFIX 137
H14A  2    0.739312    0.752959   -0.073690    11.00000   -1.50000
H14B  2    0.863981    0.767705   -0.068022    11.00000   -1.50000
H14C  2    0.851460    0.858731   -0.032308    11.00000   -1.50000
AFIX   0
C15   1    0.788459    0.972946    0.057874    11.00000    0.02485    0.02083 =
         0.02546    0.00516    0.00505    0.01112
AFIX  13
H15   2    0.727822    0.932716    0.011379    11.00000   -1.20000
AFIX   0
C16   1    0.740483    1.025033    0.095289    11.00000    0.04541    0.03763 =
         0.03582   -0.00055    0.01040    0.02678
AFIX 137
H16A  2    0.798617    1.063779    0.141342    11.00000   -1.50000
H16B  2    0.671279    0.972950    0.100736    11.00000   -1.50000
H16C  2    0.720685    1.071883    0.067861    11.00000   -1.50000
AFIX   0
C17   1    0.893523    1.052999    0.046478    11.00000    0.04181    0.02042 =
         0.05061    0.01150    0.01764    0.01339
AFIX 137
H17A  2    0.923035    1.018643    0.021893    11.00000   -1.50000
H17B  2    0.953481    1.093395    0.091679    11.00000   -1.50000
H17C  2    0.871649    1.098465    0.018532    11.00000   -1.50000
AFIX   0
C18   1    0.539228    0.734354    0.047235    11.00000    0.02009    0.03797 =
         0.02415    0.00436    0.00764    0.01060
AFIX  13
H18   2    0.577056    0.778435    0.094909    11.00000   -1.20000
AFIX   0
C19   1    0.469480    0.778295   -0.000937    11.00000    0.02495    0.04955 =
         0.04386    0.00463    0.00941    0.02087
AFIX 137
H19A  2    0.431039    0.735556   -0.047876    11.00000   -1.50000
H19B  2    0.520872    0.848282   -0.002658    11.00000   -1.50000
H19C  2    0.411475    0.779432    0.016607    11.00000   -1.50000
AFIX   0
C20   1    0.464546    0.625805    0.052098    11.00000    0.03329    0.04795 =
         0.04537    0.01394    0.01836    0.00344
AFIX 137
H20A  2    0.513469    0.598449    0.080637    11.00000   -1.50000
H20B  2    0.421473    0.582730    0.005228    11.00000   -1.50000
H20C  2    0.410398    0.626036    0.073573    11.00000   -1.50000
AFIX   0
C21   1    0.021473    0.569766    0.874373    11.00000    0.02689    0.02842 =
         0.02617    0.00269    0.00898    0.01129
C22   1   -0.005128    0.656287    0.892765    11.00000    0.04264    0.04488 =
         0.03638   -0.01303    0.01532    0.01692
AFIX 137
H22A  2    0.011270    0.669303    0.942982    11.00000   -1.50000
H22B  2   -0.086636    0.636318    0.867103    11.00000   -1.50000
H22C  2    0.042939    0.718667    0.879991    11.00000   -1.50000
AFIX   0
C23   1   -0.060694    0.467753    0.886982    11.00000    0.04037    0.04518 =
         0.03491    0.01680    0.01680    0.00898
AFIX 137
H23A  2   -0.050921    0.474667    0.936400    11.00000   -1.50000
H23B  2   -0.042988    0.413341    0.874003    11.00000   -1.50000
H23C  2   -0.140490    0.450299    0.858570    11.00000   -1.50000
AFIX   0
C24   1    0.146500    0.597041    0.919757    11.00000    0.03198    0.05230 =
         0.02796    0.00781    0.00440    0.01460
AFIX 137
H24A  2    0.199146    0.662756    0.912778    11.00000   -1.50000
H24B  2    0.164951    0.543342    0.906407    11.00000   -1.50000
H24C  2    0.154962    0.602383    0.968964    11.00000   -1.50000
AFIX   0
C25   1    0.216272    0.683918    0.773404    11.00000    0.02157    0.01916 =
         0.02662    0.00428    0.00838    0.01130
AFIX  13
H25   2    0.239715    0.636822    0.800436    11.00000   -1.20000
AFIX   0
C26   1    0.299714    0.793169    0.812856    11.00000    0.02524    0.02899 =
         0.04076   -0.00122    0.00666    0.01091
AFIX 137
H26A  2    0.280066    0.841057    0.786594    11.00000   -1.50000
H26B  2    0.378456    0.806959    0.818629    11.00000   -1.50000
H26C  2    0.294465    0.801993    0.858803    11.00000   -1.50000
AFIX   0
C27   1    0.223052    0.667844    0.702404    11.00000    0.02969    0.04147 =
         0.03159   -0.00185    0.00938    0.01226
AFIX 137
H27A  2    0.168919    0.596964    0.677837    11.00000   -1.50000
H27B  2    0.301565    0.681164    0.707923    11.00000   -1.50000
H27C  2    0.203067    0.714980    0.675410    11.00000   -1.50000
AFIX   0
C28   1   -0.171394    0.507577    0.662611    11.00000    0.02076    0.03039 =
         0.02316    0.00628    0.00682    0.01225
AFIX  13
H28   2   -0.107862    0.526966    0.644010    11.00000   -1.20000
AFIX   0
C29   1   -0.239282    0.565263    0.633983    11.00000    0.03293    0.04885 =
         0.03778    0.02060    0.01142    0.02493
AFIX 137
H29A  2   -0.298598    0.550680    0.654290    11.00000   -1.50000
H29B  2   -0.276001    0.543269    0.583155    11.00000   -1.50000
H29C  2   -0.187069    0.639079    0.646023    11.00000   -1.50000
AFIX   0
C30   1   -0.246424    0.392305    0.640927    11.00000    0.03527    0.03404 =
         0.03724   -0.00494    0.00930    0.01185
AFIX 137
H30A  2   -0.199613    0.357712    0.659750    11.00000   -1.50000
H30B  2   -0.279272    0.372712    0.589923    11.00000   -1.50000
H30C  2   -0.308838    0.372053    0.659107    11.00000   -1.50000
AFIX   0
C31   1    0.603593    1.019752    0.635075    11.00000    0.03756    0.03367 =
         0.02776    0.00465    0.00957    0.02109
C32   1    0.636386    1.128796    0.622052    11.00000    0.05707    0.04653 =
         0.03835    0.01704    0.01834    0.03623
AFIX 137
H32A  2    0.718332    1.163613    0.628681    11.00000   -1.50000
H32B  2    0.621732    1.166607    0.654917    11.00000   -1.50000
H32C  2    0.590105    1.126038    0.574213    11.00000   -1.50000
AFIX   0
C33   1    0.474195    0.961207    0.622164    11.00000    0.03414    0.05266 =
         0.03573    0.00096   -0.00161    0.01695
AFIX 137
H33A  2    0.454597    0.999632    0.651413    11.00000   -1.50000
H33B  2    0.456205    0.893367    0.633898    11.00000   -1.50000
H33C  2    0.429352    0.953328    0.572956    11.00000   -1.50000
AFIX   0
C34   1    0.633841    0.963244    0.586299    11.00000    0.06430    0.04930 =
         0.02649    0.00859    0.01580    0.03778
AFIX 137
H34A  2    0.591683    0.961429    0.537710    11.00000   -1.50000
H34B  2    0.612220    0.893009    0.593976    11.00000   -1.50000
H34C  2    0.716891    0.999291    0.596134    11.00000   -1.50000
AFIX   0
C35   1    0.737047    0.859881    0.727573    11.00000    0.03541    0.02272 =
         0.02866    0.00786    0.01561    0.01534
AFIX  13
H35   2    0.779990    0.896253    0.697688    11.00000   -1.20000
AFIX   0
C36   1    0.823593    0.867053    0.796204    11.00000    0.05828    0.07612 =
         0.04015    0.03119    0.02391    0.04810
AFIX 137
H36A  2    0.877278    0.939304    0.817462    11.00000   -1.50000
H36B  2    0.866449    0.831413    0.788633    11.00000   -1.50000
H36C  2    0.783530    0.835123    0.827304    11.00000   -1.50000
AFIX   0
C37   1    0.655977    0.749654    0.689319    11.00000    0.06566    0.01875 =
         0.07276    0.00415    0.04149    0.01052
AFIX 137
H37A  2    0.612139    0.712756    0.717456    11.00000   -1.50000
H37B  2    0.700821    0.716346    0.681430    11.00000   -1.50000
H37C  2    0.602653    0.748726    0.644386    11.00000   -1.50000
AFIX   0
C38   1    0.690668    1.082313    0.851857    11.00000    0.02325    0.02987 =
         0.02942   -0.00206    0.00722    0.00892
AFIX  13
H38   2    0.749081    1.056195    0.864768    11.00000   -1.20000
AFIX   0
C39   1    0.751521    1.195648    0.882603    11.00000    0.03916    0.03590 =
         0.04891   -0.01264    0.00080    0.01528
AFIX 137
H39A  2    0.810098    1.231352    0.862634    11.00000   -1.50000
H39B  2    0.788566    1.206621    0.933292    11.00000   -1.50000
H39C  2    0.695403    1.222546    0.871844    11.00000   -1.50000
AFIX   0
C40   1    0.598003    1.022998    0.880350    11.00000    0.04915    0.08015 =
         0.04031   -0.00312    0.02085   -0.00153
AFIX 137
H40A  2    0.536127    1.042862    0.864680    11.00000   -1.50000
H40B  2    0.631326    1.038450    0.931428    11.00000   -1.50000
H40C  2    0.566635    0.949328    0.863369    11.00000   -1.50000
AFIX   0
DY1   3    0.848383    0.746945    0.253746    11.00000    0.01575    0.01495 =
         0.01585    0.00408    0.00699    0.00901
I1    4    0.499442    0.233522    0.735263    11.00000    0.03585    0.04459 =
         0.09735    0.01225    0.03370    0.02902
I2    4    0.486945    0.610439    0.827536    11.00000    0.01897    0.02771 =
         0.03084   -0.00510    0.00318    0.00607
I3    4    0.029063    0.874060    0.682626    11.00000    0.03487    0.01902 =
         0.02915   -0.00054    0.00861    0.01335
N1    5    0.855774    0.764720    0.483488    11.00000    0.02692    0.02713 =
         0.01282    0.00003    0.00498    0.01461
N2    5    0.767127    0.592309    0.394717    11.00000    0.02847    0.02393 =
         0.01616    0.00155    0.00783    0.00922
N3    5    0.817782    0.902154    0.098392    11.00000    0.02456    0.01831 =
         0.01776    0.00245    0.00032    0.00777
N4    5    0.630326    0.736584    0.022858    11.00000    0.01961    0.02379 =
         0.01464    0.00072    0.00398    0.00721
N5    5    0.097832    0.658292    0.768064    11.00000    0.01863    0.02173 =
         0.03982    0.01192    0.01214    0.01305
N6    5   -0.119781    0.539518    0.739167    11.00000    0.02146    0.02894 =
         0.02529    0.00396    0.01163    0.01608
N7    5    0.669215    0.910724    0.737420    11.00000    0.02144    0.01935 =
         0.03160    0.00567    0.01579    0.00585
N8    5    0.640172    1.063684    0.774825    11.00000    0.02240    0.03363 =
         0.03036    0.00173    0.00791    0.01781
O1    6    0.899357    0.753803    0.367366    11.00000    0.02536    0.01957 =
         0.01744    0.00304    0.00746    0.01076
O2    6    0.782601    0.736374    0.140102    11.00000    0.02102    0.02487 =
         0.01708    0.00606    0.00611    0.01004
O3    6    0.034803    0.467831    0.767232    11.00000    0.02004    0.01896 =
         0.03962    0.00101    0.01166    0.01133
O4    6    0.816206    1.088314    0.736155    11.00000    0.02017    0.01868 =
         0.04284    0.00398    0.01261    0.00735
O5    6    0.800874    0.570869    0.240377    11.00000    0.01491    0.01825 =
         0.03436    0.00017    0.00856    0.00904
AFIX   7
H5A   2    0.736618    0.533580    0.202456    11.00000   -1.50000
H5B   2    0.858418    0.560480    0.235180    11.00000   -1.50000
AFIX   0
O6    6    1.010861    0.730043    0.252087    11.00000    0.01882    0.01607 =
         0.03547    0.00478    0.01362    0.00935
O7    6    0.992635    0.912512    0.261957    11.00000    0.02485    0.01778 =
         0.04349    0.00070    0.01699    0.00992
AFIX   7
H7D   2    0.999347    0.956431    0.295479    11.00000   -1.50000
H7E   2    1.059283    0.911801    0.271275    11.00000   -1.50000
AFIX   0
O8    6    0.778647    0.866061    0.268136    11.00000    0.02480    0.01793 =
         0.04706    0.00600    0.01793    0.01229
O9    6    0.654009    0.649431    0.240892    11.00000    0.01809    0.02285 =
         0.03658    0.00461    0.01394    0.01226
AFIX   6
O10   6    0.687616    0.507407    0.792985    11.00000    0.03892    0.05734 =
         0.09229    0.00177    0.03285    0.01934
H10D  2    0.645016    0.442558    0.790462    11.00000   -1.50000
H10E  2    0.654640    0.542370    0.802637    11.00000   -1.50000
AFIX   0
P1    7    0.880319    0.704169    0.428148    11.00000    0.02275    0.01844 =
         0.01446    0.00275    0.00652    0.01058
P2    7    0.763372    0.778256    0.074057    11.00000    0.01678    0.01756 =
         0.01566    0.00416    0.00548    0.00655
P3    7    0.008622    0.553828    0.783570    11.00000    0.01845    0.01759 =
         0.02477    0.00350    0.00810    0.01177
P4    7    0.690934    1.025242    0.724168    11.00000    0.01856    0.01972 =
         0.02570    0.00100    0.00851    0.00836
H1    2    0.903306    0.793826    0.519787    11.00000    0.02730
H2    2    0.749164    0.567192    0.352004    11.00000    0.02557
H3    2    0.864076    0.927911    0.140667    11.00000    0.03899
H4    2    0.608356    0.703003   -0.017700    11.00000    0.01427
H5C   2    0.073518    0.696830    0.754169    11.00000    0.00748
H6    2   -0.165357    0.531845    0.761012    11.00000    0.03434
H6D   2    1.073177    0.778927    0.251940    11.00000    0.04282
H6E   2    1.017294    0.675247    0.248510    11.00000    0.03836
H7    2    0.613952    0.875624    0.750689    11.00000    0.02508
H8A   2    0.813915    0.929369    0.277388    11.00000    0.03050
H8B   2    0.714417    0.846781    0.267823    11.00000    0.05804
H8C   2    0.606927    1.099513    0.757490    11.00000    0.02237
H9D   2    0.611580    0.671071    0.245660    11.00000    0.01674
H9E   2    0.616678    0.588881    0.225211    11.00000    0.02912
HKLF    4

REM  SKG-899-DyI3-TOL-11Jan2015
REM R1 =  0.0318 for   12026 Fo > 4sig(Fo)  and  0.0335 for all   12555 data
REM    684 parameters refined using      9 restraints

END

WGHT      0.0157      8.7016

REM Highest difference peak  1.336,  deepest hole -1.403,  1-sigma level  0.091
Q1    1   0.5015  0.2218  0.7773  11.00000  0.05    1.34
Q2    1   0.5601  0.2961  0.7551  11.00000  0.05    1.21
Q3    1   0.5036  0.6739  0.8362  11.00000  0.05    0.82
Q4    1   0.7912  0.6775  0.2201  11.00000  0.05    0.77
Q5    1   0.9046  0.8239  0.2787  11.00000  0.05    0.69
Q6    1   0.0790  0.9363  0.6786  11.00000  0.05    0.62
Q7    1   0.4411  0.5842  0.7891  11.00000  0.05    0.61
Q8    1   0.7637  0.6156  0.1988  11.00000  0.05    0.55
Q9    1   0.5940  0.3704  0.7995  11.00000  0.05    0.51
Q10   1   0.4375  0.1424  0.7098  11.00000  0.05    0.50
;
_shelx_res_checksum              16578
####################################################################### 
# 
# This file contains crystal structure data downloaded from the 
# Cambridge Structural Database (CSD) hosted by the Cambridge 
# Crystallographic Data Centre (CCDC).
# 
# Full information about CCDC data access policies and citation 
# guidelines are available at http://www.ccdc.cam.ac.uk/access/V1 
# 
# Audit and citation data items may have been added by the CCDC. 
# Please retain this information to preserve the provenance of 
# this file and to allow appropriate attribution of the data. 
# 
#######################################################################

data_SKG844
_database_code_depnum_ccdc_archive 'CCDC 1429572'
_audit_update_record             
;
2015-10-05 deposited with the CCDC.
2016-04-13 downloaded from the CCDC.
;

_audit_creation_method           SHELXL-2014/7
_shelx_SHELXL_version_number     2014/7
_chemical_name_systematic        ?
_chemical_name_common            ?
_chemical_melting_point          ?
_chemical_formula_moiety         
'C20 H60 Er N4 O7 P2, 2(C10 H25 N2 O P), 3(I), H2 O'
_chemical_formula_sum            'C40 H112 Er I3 N8 O10 P4'
_chemical_formula_weight         1537.21

loop_
_atom_type_symbol
_atom_type_description
_atom_type_scat_dispersion_real
_atom_type_scat_dispersion_imag
_atom_type_scat_source
C C 0.0033 0.0016 'International Tables Vol C Tables 4.2.6.8 and 6.1.1.4'
H H 0.0000 0.0000 'International Tables Vol C Tables 4.2.6.8 and 6.1.1.4'
Er Er -0.2586 4.9576 'International Tables Vol C Tables 4.2.6.8 and 6.1.1.4'
I I -0.4742 1.8119 'International Tables Vol C Tables 4.2.6.8 and 6.1.1.4'
N N 0.0061 0.0033 'International Tables Vol C Tables 4.2.6.8 and 6.1.1.4'
O O 0.0106 0.0060 'International Tables Vol C Tables 4.2.6.8 and 6.1.1.4'
P P 0.1023 0.0942 'International Tables Vol C Tables 4.2.6.8 and 6.1.1.4'

_space_group_crystal_system      triclinic
_space_group_IT_number           2
_space_group_name_H-M_alt        'P -1'
_space_group_name_Hall           '-P 1'

_shelx_space_group_comment       
;
The symmetry employed for this shelxl refinement is uniquely defined
by the following loop, which should always be used as a source of
symmetry information in preference to the above space-group names.
They are only intended as comments.
;

loop_
_space_group_symop_operation_xyz
'x, y, z'
'-x, -y, -z'

_cell_length_a                   13.7370(8)
_cell_length_b                   14.6858(14)
_cell_length_c                   20.6030(17)
_cell_angle_alpha                92.107(9)
_cell_angle_beta                 108.177(7)
_cell_angle_gamma                115.121(12)
_cell_volume                     3505.6(6)
_cell_formula_units_Z            2
_cell_measurement_temperature    120(2)
_cell_measurement_reflns_used    8087
_cell_measurement_theta_min      2.7
_cell_measurement_theta_max      31.3

_exptl_crystal_description       block
_exptl_crystal_colour            'pale yellow'
_exptl_crystal_density_meas      ?
_exptl_crystal_density_method    ?
_exptl_crystal_density_diffrn    1.456
_exptl_crystal_F_000             1550
_exptl_transmission_factor_min   ?
_exptl_transmission_factor_max   ?
_exptl_crystal_size_max          0.240
_exptl_crystal_size_mid          0.190
_exptl_crystal_size_min          0.170
_exptl_absorpt_coefficient_mu    2.655
_shelx_estimated_absorpt_T_min   0.568
_shelx_estimated_absorpt_T_max   0.661
_exptl_absorpt_correction_type   Multi-scan
_exptl_absorpt_correction_T_min  0.755
_exptl_absorpt_correction_T_max  1.000
_exptl_absorpt_process_details   'REQAB (Rigaku, 1998)'
_exptl_absorpt_special_details   ?
_diffrn_ambient_temperature      120(2)
_diffrn_radiation_wavelength     0.71075
_diffrn_radiation_type           MoK\a
_diffrn_source                   'Sealed Tube'
_diffrn_measurement_device_type  
;
Rigaku Saturn724+ (2x2 bin mode)
;
_diffrn_measurement_method       'profile data from \w-scans'
_diffrn_detector_area_resol_mean 28.5714
_diffrn_reflns_number            26936
_diffrn_reflns_av_unetI/netI     0.0288
_diffrn_reflns_av_R_equivalents  0.0242
_diffrn_reflns_limit_h_min       -16
_diffrn_reflns_limit_h_max       16
_diffrn_reflns_limit_k_min       -17
_diffrn_reflns_limit_k_max       17
_diffrn_reflns_limit_l_min       -17
_diffrn_reflns_limit_l_max       24
_diffrn_reflns_theta_min         2.375
_diffrn_reflns_theta_max         25.249
_diffrn_reflns_theta_full        25.242
_diffrn_measured_fraction_theta_max 0.987
_diffrn_measured_fraction_theta_full 0.987
_diffrn_reflns_Laue_measured_fraction_max 0.987
_diffrn_reflns_Laue_measured_fraction_full 0.987
_diffrn_reflns_point_group_measured_fraction_max 0.987
_diffrn_reflns_point_group_measured_fraction_full 0.987
_reflns_number_total             12526
_reflns_number_gt                12294
_reflns_threshold_expression     'I > 2\s(I)'
_reflns_Friedel_coverage         0.000
_reflns_Friedel_fraction_max     .
_reflns_Friedel_fraction_full    .

_reflns_special_details          
;
 Reflections were merged by SHELXL according to the crystal
 class for the calculation of statistics and refinement.
 
 _reflns_Friedel_fraction is defined as the number of unique
 Friedel pairs measured divided by the number that would be
 possible theoretically, ignoring centric projections and
 systematic absences.
;

_computing_data_collection       
;
CrystalClear-SM Expert 2.0 r3 (Rigaku, 2009)
;
_computing_cell_refinement       
;
CrystalClear-SM Expert 2.0 r3 (Rigaku, 2009)
;
_computing_data_reduction        
;
CrystalClear-SM Expert 2.0 r3 (Rigaku, 2009)
;
_computing_structure_solution    'SHELXS-97 (Sheldrick, 1990)'
_computing_structure_refinement  'SHELXL-2014/7 (Sheldrick, 2014)'
_computing_molecular_graphics    'CrystalStructure 4.0 (Rigaku, 2010)'
_computing_publication_material  'CrystalStructure 4.0'
_refine_special_details          ?
_refine_ls_structure_factor_coef Fsqd
_refine_ls_matrix_type           full
_refine_ls_weighting_scheme      calc
_refine_ls_weighting_details     
'w=1/[\s^2^(Fo^2^)+(0.0245P)^2^+4.2938P] where P=(Fo^2^+2Fc^2^)/3'
_atom_sites_solution_primary     ?
_atom_sites_solution_secondary   ?
_atom_sites_solution_hydrogens   mixed
_refine_ls_hydrogen_treatment    mixed
_refine_ls_extinction_method     none
_refine_ls_extinction_coef       .
_refine_ls_number_reflns         12526
_refine_ls_number_parameters     703
_refine_ls_number_restraints     10
_refine_ls_R_factor_all          0.0262
_refine_ls_R_factor_gt           0.0256
_refine_ls_wR_factor_ref         0.0625
_refine_ls_wR_factor_gt          0.0622
_refine_ls_goodness_of_fit_ref   1.079
_refine_ls_restrained_S_all      1.080
_refine_ls_shift/su_max          0.004
_refine_ls_shift/su_mean         0.000

loop_
_atom_site_label
_atom_site_type_symbol
_atom_site_fract_x
_atom_site_fract_y
_atom_site_fract_z
_atom_site_U_iso_or_equiv
_atom_site_adp_type
_atom_site_occupancy
_atom_site_site_symmetry_order
_atom_site_calc_flag
_atom_site_refinement_flags_posn
_atom_site_refinement_flags_adp
_atom_site_refinement_flags_occupancy
_atom_site_disorder_assembly
_atom_site_disorder_group
C1 C -0.0085(3) 0.8066(2) 0.52294(16) 0.0255(7) Uani 1 1 d . . . . .
C2 C 0.0098(3) 0.8639(3) 0.46397(17) 0.0334(8) Uani 1 1 d . . . . .
H2A H 0.0800 0.9296 0.4829 0.050 Uiso 1 1 calc R U . . .
H2B H -0.0565 0.8763 0.4417 0.050 Uiso 1 1 calc R U . . .
H2C H 0.0177 0.8225 0.4294 0.050 Uiso 1 1 calc R U . . .
C3 C -0.0304(3) 0.8681(3) 0.57449(18) 0.0359(8) Uani 1 1 d . . . . .
H3A H -0.0420 0.8314 0.6124 0.054 Uiso 1 1 calc R U . . .
H3B H -0.0993 0.8757 0.5500 0.054 Uiso 1 1 calc R U . . .
H3C H 0.0363 0.9360 0.5938 0.054 Uiso 1 1 calc R U . . .
C4 C -0.1118(3) 0.6998(3) 0.49426(18) 0.0352(8) Uani 1 1 d . . . . .
H4A H -0.1007 0.6623 0.4591 0.053 Uiso 1 1 calc R U . . .
H4B H -0.1824 0.7063 0.4730 0.053 Uiso 1 1 calc R U . . .
H4C H -0.1183 0.6623 0.5323 0.053 Uiso 1 1 calc R U . . .
C5 C 0.2317(3) 0.6969(3) 0.53854(17) 0.0298(7) Uani 1 1 d . . . . .
H5 H 0.2850 0.7333 0.5873 0.036 Uiso 1 1 calc R U . . .
C6 C 0.3020(3) 0.7227(3) 0.4914(2) 0.0453(9) Uani 1 1 d . . . . .
H6A H 0.2511 0.6879 0.4433 0.068 Uiso 1 1 calc R U . . .
H6B H 0.3616 0.6999 0.5067 0.068 Uiso 1 1 calc R U . . .
H6C H 0.3387 0.7970 0.4939 0.068 Uiso 1 1 calc R U . . .
C7 C 0.1744(4) 0.5825(3) 0.5379(2) 0.0452(9) Uani 1 1 d . . . . .
H7A H 0.1296 0.5688 0.5684 0.068 Uiso 1 1 calc R U . . .
H7B H 0.2338 0.5596 0.5546 0.068 Uiso 1 1 calc R U . . .
H7C H 0.1231 0.5452 0.4903 0.068 Uiso 1 1 calc R U . . .
C8 C 0.3155(3) 0.9689(2) 0.57335(16) 0.0272(7) Uani 1 1 d . . . . .
H8 H 0.2870 0.9330 0.5240 0.033 Uiso 1 1 calc R U . . .
C9 C 0.4347(3) 0.9770(3) 0.6111(2) 0.0415(9) Uani 1 1 d . . . . .
H9A H 0.4646 1.0126 0.6595 0.062 Uiso 1 1 calc R U . . .
H9B H 0.4871 1.0155 0.5877 0.062 Uiso 1 1 calc R U . . .
H9C H 0.4288 0.9080 0.6103 0.062 Uiso 1 1 calc R U . . .
C10 C 0.3235(3) 1.0755(3) 0.57250(19) 0.0379(8) Uani 1 1 d . . . . .
H10A H 0.2467 1.0693 0.5478 0.057 Uiso 1 1 calc R U . . .
H10B H 0.3757 1.1130 0.5487 0.057 Uiso 1 1 calc R U . . .
H10C H 0.3533 1.1127 0.6204 0.057 Uiso 1 1 calc R U . . .
C11 C 0.1661(3) 0.7572(2) 0.97596(16) 0.0259(7) Uani 1 1 d . . . . .
C12 C 0.2188(3) 0.8747(3) 0.99301(19) 0.0386(8) Uani 1 1 d . . . . .
H12A H 0.2996 0.9035 1.0242 0.058 Uiso 1 1 calc R U . . .
H12B H 0.1758 0.8942 1.0159 0.058 Uiso 1 1 calc R U . . .
H12C H 0.2145 0.9013 0.9498 0.058 Uiso 1 1 calc R U . . .
C13 C 0.0372(3) 0.7107(3) 0.92975(17) 0.0362(8) Uani 1 1 d . . . . .
H13A H 0.0292 0.7374 0.8865 0.054 Uiso 1 1 calc R U . . .
H13B H -0.0039 0.7293 0.9547 0.054 Uiso 1 1 calc R U . . .
H13C H 0.0044 0.6358 0.9186 0.054 Uiso 1 1 calc R U . . .
C14 C 0.1784(3) 0.7148(3) 1.04303(16) 0.0277(7) Uani 1 1 d . . . . .
H14A H 0.1476 0.6402 1.0317 0.042 Uiso 1 1 calc R U . . .
H14B H 0.1354 0.7313 1.0675 0.042 Uiso 1 1 calc R U . . .
H14C H 0.2601 0.7456 1.0730 0.042 Uiso 1 1 calc R U . . .
C15 C 0.2119(3) 0.5268(2) 0.94128(16) 0.0264(7) Uani 1 1 d . . . . .
H15 H 0.2726 0.5668 0.9877 0.032 Uiso 1 1 calc R U . . .
C16 C 0.1070(3) 0.4466(3) 0.9531(2) 0.0418(9) Uani 1 1 d . . . . .
H16A H 0.0794 0.4807 0.9794 0.063 Uiso 1 1 calc R U . . .
H16B H 0.1284 0.3994 0.9793 0.063 Uiso 1 1 calc R U . . .
H16C H 0.0458 0.4080 0.9080 0.063 Uiso 1 1 calc R U . . .
C17 C 0.2599(3) 0.4750(3) 0.90405(19) 0.0418(9) Uani 1 1 d . . . . .
H17A H 0.2006 0.4336 0.8590 0.063 Uiso 1 1 calc R U . . .
H17B H 0.2832 0.4306 0.9326 0.063 Uiso 1 1 calc R U . . .
H17C H 0.3270 0.5272 0.8965 0.063 Uiso 1 1 calc R U . . .
C18 C 0.4611(3) 0.7662(3) 0.95256(17) 0.0298(7) Uani 1 1 d . . . . .
H18 H 0.4236 0.7223 0.9049 0.036 Uiso 1 1 calc R U . . .
C19 C 0.5364(3) 0.8750(3) 0.9477(2) 0.0477(10) Uani 1 1 d . . . . .
H19A H 0.4880 0.9018 0.9178 0.072 Uiso 1 1 calc R U . . .
H19B H 0.5925 0.8750 0.9279 0.072 Uiso 1 1 calc R U . . .
H19C H 0.5772 0.9184 0.9944 0.072 Uiso 1 1 calc R U . . .
C20 C 0.5310(3) 0.7222(3) 1.00083(19) 0.0401(9) Uani 1 1 d . . . . .
H20A H 0.5685 0.7643 1.0478 0.060 Uiso 1 1 calc R U . . .
H20B H 0.5899 0.7220 0.9836 0.060 Uiso 1 1 calc R U . . .
H20C H 0.4798 0.6518 1.0022 0.060 Uiso 1 1 calc R U . . .
C21 C 0.6035(3) 0.5201(3) 0.63548(17) 0.0325(7) Uani 1 1 d . . . . .
C22 C 0.6358(4) 0.6291(3) 0.6219(2) 0.0472(10) Uani 1 1 d . . . . .
H22A H 0.6205 0.6669 0.6544 0.071 Uiso 1 1 calc R U . . .
H22B H 0.5897 0.6260 0.5740 0.071 Uiso 1 1 calc R U . . .
H22C H 0.7179 0.6642 0.6286 0.071 Uiso 1 1 calc R U . . .
C23 C 0.4741(3) 0.4612(3) 0.6227(2) 0.0484(10) Uani 1 1 d . . . . .
H23A H 0.4560 0.3925 0.6331 0.073 Uiso 1 1 calc R U . . .
H23B H 0.4293 0.4551 0.5738 0.073 Uiso 1 1 calc R U . . .
H23C H 0.4546 0.4982 0.6529 0.073 Uiso 1 1 calc R U . . .
C24 C 0.6333(4) 0.4634(3) 0.58639(19) 0.0455(10) Uani 1 1 d . . . . .
H24A H 0.7168 0.4975 0.5973 0.068 Uiso 1 1 calc R U . . .
H24B H 0.5936 0.4645 0.5380 0.068 Uiso 1 1 calc R U . . .
H24C H 0.6084 0.3922 0.5926 0.068 Uiso 1 1 calc R U . . .
C25 C 0.7375(3) 0.3603(2) 0.72753(17) 0.0287(7) Uani 1 1 d . . . . .
H25 H 0.7807 0.3970 0.6977 0.034 Uiso 1 1 calc R U . . .
C26 C 0.6562(4) 0.2499(3) 0.6890(3) 0.0538(11) Uani 1 1 d . . . . .
H26A H 0.6147 0.2118 0.7179 0.081 Uiso 1 1 calc R U . . .
H26B H 0.7009 0.2176 0.6791 0.081 Uiso 1 1 calc R U . . .
H26C H 0.6008 0.2492 0.6451 0.081 Uiso 1 1 calc R U . . .
C27 C 0.8243(4) 0.3666(4) 0.7963(2) 0.0531(11) Uani 1 1 d . . . . .
H27A H 0.8778 0.4387 0.8179 0.080 Uiso 1 1 calc R U . . .
H27B H 0.8675 0.3314 0.7884 0.080 Uiso 1 1 calc R U . . .
H27C H 0.7839 0.3338 0.8272 0.080 Uiso 1 1 calc R U . . .
C28 C 0.6918(3) 0.5827(3) 0.85217(17) 0.0318(7) Uani 1 1 d . . . . .
H28 H 0.7506 0.5569 0.8648 0.038 Uiso 1 1 calc R U . . .
C29 C 0.7521(3) 0.6965(3) 0.8829(2) 0.0481(10) Uani 1 1 d . . . . .
H29A H 0.8114 0.7325 0.8633 0.072 Uiso 1 1 calc R U . . .
H29B H 0.7883 0.7074 0.9336 0.072 Uiso 1 1 calc R U . . .
H29C H 0.6957 0.7232 0.8716 0.072 Uiso 1 1 calc R U . . .
C30 C 0.5993(4) 0.5229(4) 0.8807(2) 0.0660(14) Uani 1 1 d . . . . .
H30A H 0.5368 0.5421 0.8648 0.099 Uiso 1 1 calc R U . . .
H30B H 0.6324 0.5387 0.9317 0.099 Uiso 1 1 calc R U . . .
H30C H 0.5688 0.4493 0.8640 0.099 Uiso 1 1 calc R U . . .
C31 C 0.0220(3) 0.0696(3) 0.87478(17) 0.0293(7) Uani 1 1 d . . . . .
C32 C 0.1471(3) 0.0970(3) 0.91952(18) 0.0411(9) Uani 1 1 d . . . . .
H32A H 0.1661 0.0441 0.9054 0.062 Uiso 1 1 calc R U . . .
H32B H 0.1556 0.1010 0.9687 0.062 Uiso 1 1 calc R U . . .
H32C H 0.1993 0.1634 0.9130 0.062 Uiso 1 1 calc R U . . .
C33 C -0.0602(3) -0.0316(3) 0.88715(19) 0.0442(9) Uani 1 1 d . . . . .
H33A H -0.1399 -0.0484 0.8589 0.066 Uiso 1 1 calc R U . . .
H33B H -0.0505 -0.0250 0.9366 0.066 Uiso 1 1 calc R U . . .
H33C H -0.0430 -0.0863 0.8739 0.066 Uiso 1 1 calc R U . . .
C34 C -0.0046(3) 0.1564(3) 0.8931(2) 0.0439(9) Uani 1 1 d . . . . .
H34A H 0.0451 0.2192 0.8815 0.066 Uiso 1 1 calc R U . . .
H34B H 0.0097 0.1680 0.9431 0.066 Uiso 1 1 calc R U . . .
H34C H -0.0856 0.1373 0.8666 0.066 Uiso 1 1 calc R U . . .
C35 C -0.1711(3) 0.0079(3) 0.66297(16) 0.0280(7) Uani 1 1 d . . . . .
H35 H -0.1077 0.0269 0.6441 0.034 Uiso 1 1 calc R U . . .
C36 C -0.2453(3) -0.1066(3) 0.64177(19) 0.0415(9) Uani 1 1 d . . . . .
H36A H -0.1989 -0.1410 0.6620 0.062 Uiso 1 1 calc R U . . .
H36B H -0.2758 -0.1265 0.5909 0.062 Uiso 1 1 calc R U . . .
H36C H -0.3094 -0.1266 0.6586 0.062 Uiso 1 1 calc R U . . .
C37 C -0.2385(3) 0.0661(3) 0.6338(2) 0.0418(9) Uani 1 1 d . . . . .
H37A H -0.2980 0.0521 0.6541 0.063 Uiso 1 1 calc R U . . .
H37B H -0.2750 0.0439 0.5831 0.063 Uiso 1 1 calc R U . . .
H37C H -0.1860 0.1398 0.6456 0.063 Uiso 1 1 calc R U . . .
C38 C 0.2175(3) 0.1847(2) 0.77304(16) 0.0246(6) Uani 1 1 d . . . . .
H38 H 0.2412 0.1378 0.8003 0.030 Uiso 1 1 calc R U . . .
C39 C 0.3008(3) 0.2937(3) 0.8117(2) 0.0378(8) Uani 1 1 d . . . . .
H39A H 0.2817 0.3414 0.7848 0.057 Uiso 1 1 calc R U . . .
H39B H 0.3796 0.3070 0.8179 0.057 Uiso 1 1 calc R U . . .
H39C H 0.2949 0.3033 0.8574 0.057 Uiso 1 1 calc R U . . .
C40 C 0.2240(3) 0.1681(3) 0.70175(18) 0.0388(8) Uani 1 1 d . . . . .
H40A H 0.1721 0.0964 0.6783 0.058 Uiso 1 1 calc R U . . .
H40B H 0.3033 0.1840 0.7070 0.058 Uiso 1 1 calc R U . . .
H40C H 0.2008 0.2132 0.6739 0.058 Uiso 1 1 calc R U . . .
Er1 Er 0.15154(2) 0.75369(2) 0.74649(2) 0.01490(4) Uani 1 1 d . . . . .
I1 I 0.49864(2) 0.73317(2) 0.73618(2) 0.05438(9) Uani 1 1 d . . . . .
I2 I 0.02952(2) 0.37587(2) 0.68220(2) 0.02939(6) Uani 1 1 d . . . . .
I3 I 0.48697(2) 0.10932(2) 0.82779(2) 0.03021(6) Uani 1 1 d . . . . .
N1 N 0.1441(2) 0.7343(2) 0.51700(13) 0.0246(6) Uani 1 1 d . . . . .
N2 N 0.2337(2) 0.9080(2) 0.60541(13) 0.0253(6) Uani 1 1 d D . . . .
N3 N 0.1830(2) 0.5982(2) 0.90078(14) 0.0262(6) Uani 1 1 d D . . . .
N4 N 0.3696(2) 0.7637(2) 0.97660(13) 0.0225(5) Uani 1 1 d D . . . .
N5 N 0.6704(2) 0.4112(2) 0.73797(14) 0.0259(6) Uani 1 1 d D . . . .
N6 N 0.6411(2) 0.5648(2) 0.77533(14) 0.0290(6) Uani 1 1 d D . . . .
N7 N -0.1185(2) 0.0401(2) 0.73920(13) 0.0240(5) Uani 1 1 d D . . . .
N8 N 0.0989(2) 0.1587(2) 0.76765(15) 0.0263(6) Uani 1 1 d . . . . .
O1 O 0.10128(17) 0.74680(15) 0.63343(10) 0.0224(4) Uani 1 1 d . . . . .
O2 O 0.21717(17) 0.76402(16) 0.85945(10) 0.0227(4) Uani 1 1 d . . . . .
O3 O 0.81666(18) 0.58908(16) 0.73577(12) 0.0294(5) Uani 1 1 d . . . . .
O4 O 0.03517(17) -0.03216(16) 0.76697(12) 0.0267(5) Uani 1 1 d . . . . .
O5 O 0.1988(2) 0.92755(17) 0.76028(12) 0.0241(5) Uani 1 1 d . . . . .
O6 O -0.00929(18) 0.77037(17) 0.74821(12) 0.0229(4) Uani 1 1 d D . . . .
O7 O 0.0077(2) 0.59016(17) 0.73705(13) 0.0268(5) Uani 1 1 d D . . . .
O8 O 0.2205(2) 0.63602(17) 0.73245(13) 0.0278(5) Uani 1 1 d D . . . .
O9 O 0.34409(19) 0.8496(2) 0.75885(13) 0.0252(5) Uani 1 1 d . . . . .
O10 O 0.6879(3) 0.0079(3) 0.79307(19) 0.0590(9) Uani 1 1 d . . . . .
P1 P 0.12025(7) 0.79586(6) 0.57248(4) 0.02006(15) Uani 1 1 d . . . . .
P2 P 0.23669(6) 0.72187(6) 0.92535(4) 0.01868(15) Uani 1 1 d . . . . .
P3 P 0.69125(6) 0.52571(6) 0.72431(4) 0.02240(16) Uani 1 1 d . . . . .
P4 P 0.00942(6) 0.05405(6) 0.78358(4) 0.02022(16) Uani 1 1 d . . . . .
H1 H 0.094(3) 0.704(3) 0.479(2) 0.038(11) Uiso 1 1 d . . . . .
H2 H 0.253(3) 0.934(3) 0.6477(11) 0.030(9) Uiso 1 1 d D . . . .
H3 H 0.136(3) 0.573(3) 0.8588(12) 0.050(12) Uiso 1 1 d D . . . .
H4 H 0.390(3) 0.798(2) 1.0166(12) 0.032(10) Uiso 1 1 d D . . . .
H5A H 0.157(4) 0.954(3) 0.761(2) 0.051(13) Uiso 1 1 d . . . . .
H5B H 0.262(4) 0.971(3) 0.783(2) 0.039(12) Uiso 1 1 d . . . . .
H5C H 0.615(3) 0.377(3) 0.751(2) 0.047(12) Uiso 1 1 d D . . . .
H6 H 0.606(3) 0.599(2) 0.7604(18) 0.033(10) Uiso 1 1 d D . . . .
H6D H -0.008(4) 0.826(2) 0.756(2) 0.054(13) Uiso 1 1 d D . . . .
H6E H -0.075(4) 0.716(4) 0.744(2) 0.065(14) Uiso 1 1 d . . . . .
H7 H -0.165(2) 0.028(2) 0.7595(16) 0.024(9) Uiso 1 1 d D . . . .
H7D H 0.002(4) 0.536(2) 0.722(2) 0.060(14) Uiso 1 1 d D . . . .
H7E H -0.052(4) 0.579(4) 0.736(3) 0.072(17) Uiso 1 1 d . . . . .
H8A H 0.284(2) 0.651(3) 0.730(2) 0.039(11) Uiso 1 1 d D . . . .
H8B H 0.181(3) 0.5742(15) 0.719(2) 0.046(12) Uiso 1 1 d D . . . .
H8C H 0.076(3) 0.196(3) 0.7532(17) 0.019(9) Uiso 1 1 d . . . . .
H9D H 0.384(3) 0.905(3) 0.7780(19) 0.030(11) Uiso 1 1 d . . . . .
H9E H 0.382(4) 0.829(4) 0.755(2) 0.054(15) Uiso 1 1 d . . . . .
H10D H 0.645(4) 0.030(4) 0.803(2) 0.059(14) Uiso 1 1 d . . . . .
H10E H 0.635(5) -0.063(5) 0.786(3) 0.10(2) Uiso 1 1 d . . . . .

loop_
_atom_site_aniso_label
_atom_site_aniso_U_11
_atom_site_aniso_U_22
_atom_site_aniso_U_33
_atom_site_aniso_U_23
_atom_site_aniso_U_13
_atom_site_aniso_U_12
C1 0.0279(16) 0.0271(17) 0.0216(15) 0.0055(13) 0.0051(13) 0.0154(14)
C2 0.0403(19) 0.0346(19) 0.0243(16) 0.0099(14) 0.0048(15) 0.0207(16)
C3 0.0389(19) 0.043(2) 0.0330(18) 0.0035(15) 0.0079(16) 0.0291(17)
C4 0.0277(17) 0.036(2) 0.0365(19) 0.0046(15) 0.0060(15) 0.0136(15)
C5 0.0323(17) 0.0319(18) 0.0289(17) 0.0021(14) 0.0096(14) 0.0195(15)
C6 0.046(2) 0.052(2) 0.048(2) 0.0008(19) 0.0228(19) 0.027(2)
C7 0.057(2) 0.035(2) 0.048(2) 0.0066(17) 0.0135(19) 0.0294(19)
C8 0.0293(17) 0.0293(17) 0.0217(15) 0.0056(13) 0.0114(13) 0.0107(14)
C9 0.0276(18) 0.039(2) 0.050(2) 0.0014(17) 0.0105(17) 0.0112(16)
C10 0.040(2) 0.036(2) 0.040(2) 0.0150(16) 0.0193(17) 0.0161(17)
C11 0.0245(16) 0.0308(17) 0.0240(16) 0.0065(13) 0.0092(13) 0.0137(14)
C12 0.054(2) 0.0330(19) 0.042(2) 0.0115(16) 0.0254(18) 0.0256(18)
C13 0.0262(17) 0.064(2) 0.0252(17) 0.0106(16) 0.0093(14) 0.0261(17)
C14 0.0261(16) 0.0320(18) 0.0238(16) 0.0069(13) 0.0105(13) 0.0110(14)
C15 0.0300(17) 0.0212(16) 0.0258(16) 0.0034(12) 0.0054(13) 0.0133(14)
C16 0.044(2) 0.0271(18) 0.055(2) 0.0147(17) 0.0195(19) 0.0158(17)
C17 0.049(2) 0.041(2) 0.039(2) -0.0021(16) 0.0105(18) 0.0276(19)
C18 0.0205(16) 0.0398(19) 0.0267(16) 0.0053(14) 0.0099(13) 0.0109(14)
C19 0.032(2) 0.050(2) 0.048(2) 0.0187(19) 0.0189(18) 0.0036(18)
C20 0.0259(18) 0.054(2) 0.039(2) 0.0041(17) 0.0068(16) 0.0216(17)
C21 0.0381(19) 0.0358(19) 0.0281(17) 0.0058(14) 0.0110(15) 0.0216(16)
C22 0.063(3) 0.047(2) 0.048(2) 0.0172(19) 0.023(2) 0.037(2)
C23 0.033(2) 0.059(3) 0.038(2) -0.0008(19) -0.0027(17) 0.0195(19)
C24 0.067(3) 0.052(2) 0.0299(19) 0.0076(17) 0.0193(19) 0.037(2)
C25 0.0378(18) 0.0257(17) 0.0322(17) 0.0101(14) 0.0207(15) 0.0170(15)
C26 0.070(3) 0.0209(19) 0.081(3) 0.0061(19) 0.048(3) 0.0157(19)
C27 0.061(3) 0.081(3) 0.046(2) 0.033(2) 0.026(2) 0.053(3)
C28 0.0255(17) 0.0320(18) 0.0320(18) -0.0046(14) 0.0095(14) 0.0093(14)
C29 0.041(2) 0.037(2) 0.049(2) -0.0109(18) 0.0002(18) 0.0162(18)
C30 0.050(3) 0.078(3) 0.042(2) 0.001(2) 0.024(2) 0.001(2)
C31 0.0262(17) 0.0331(18) 0.0251(16) 0.0023(14) 0.0075(14) 0.0119(14)
C32 0.034(2) 0.053(2) 0.0283(18) 0.0091(17) 0.0041(16) 0.0184(18)
C33 0.041(2) 0.048(2) 0.0327(19) 0.0158(17) 0.0125(17) 0.0110(18)
C34 0.046(2) 0.046(2) 0.039(2) -0.0094(17) 0.0170(18) 0.0206(19)
C35 0.0244(16) 0.0362(18) 0.0250(16) 0.0066(14) 0.0101(13) 0.0145(14)
C36 0.040(2) 0.039(2) 0.037(2) -0.0050(16) 0.0109(17) 0.0144(17)
C37 0.037(2) 0.051(2) 0.042(2) 0.0176(18) 0.0101(17) 0.0265(18)
C38 0.0223(15) 0.0216(16) 0.0295(16) 0.0027(13) 0.0089(13) 0.0102(13)
C39 0.0312(18) 0.0271(18) 0.047(2) -0.0025(16) 0.0095(16) 0.0100(15)
C40 0.0329(19) 0.047(2) 0.0341(19) 0.0030(16) 0.0136(16) 0.0156(17)
Er1 0.01630(7) 0.01583(7) 0.01594(7) 0.00367(5) 0.00671(5) 0.00969(5)
I1 0.03565(14) 0.04457(15) 0.1011(2) 0.01086(15) 0.03396(15) 0.02832(12)
I2 0.03634(12) 0.02030(11) 0.03034(11) -0.00050(8) 0.00961(9) 0.01412(9)
I3 0.01969(10) 0.02874(11) 0.03159(11) -0.00561(9) 0.00305(9) 0.00703(9)
N1 0.0301(15) 0.0303(15) 0.0144(12) -0.0015(11) 0.0033(11) 0.0184(12)
N2 0.0296(14) 0.0252(14) 0.0172(13) 0.0020(11) 0.0088(11) 0.0090(12)
N3 0.0272(14) 0.0213(14) 0.0224(14) 0.0031(11) 0.0032(12) 0.0085(11)
N4 0.0205(13) 0.0263(14) 0.0165(12) 0.0023(10) 0.0039(10) 0.0091(11)
N5 0.0244(14) 0.0230(14) 0.0308(14) 0.0041(11) 0.0144(12) 0.0085(11)
N6 0.0264(14) 0.0354(16) 0.0296(15) 0.0002(12) 0.0094(12) 0.0191(13)
N7 0.0212(13) 0.0319(15) 0.0257(13) 0.0045(11) 0.0107(11) 0.0169(12)
N8 0.0253(14) 0.0218(14) 0.0405(16) 0.0124(12) 0.0138(12) 0.0167(12)
O1 0.0279(11) 0.0232(11) 0.0168(10) 0.0035(8) 0.0081(9) 0.0124(9)
O2 0.0225(10) 0.0278(11) 0.0169(10) 0.0065(8) 0.0062(8) 0.0111(9)
O3 0.0230(11) 0.0209(11) 0.0458(14) 0.0046(10) 0.0156(10) 0.0094(9)
O4 0.0220(11) 0.0211(11) 0.0403(13) 0.0016(9) 0.0112(10) 0.0131(9)
O5 0.0176(11) 0.0188(11) 0.0353(13) 0.0010(9) 0.0077(10) 0.0095(10)
O6 0.0197(11) 0.0182(11) 0.0343(12) 0.0032(9) 0.0113(9) 0.0107(9)
O7 0.0213(12) 0.0161(11) 0.0445(14) 0.0017(10) 0.0161(11) 0.0072(9)
O8 0.0246(12) 0.0195(12) 0.0460(14) 0.0054(10) 0.0175(11) 0.0128(10)
O9 0.0204(11) 0.0226(13) 0.0360(13) 0.0023(10) 0.0120(10) 0.0121(11)
O10 0.0400(17) 0.056(2) 0.086(2) 0.0013(17) 0.0351(17) 0.0189(16)
P1 0.0247(4) 0.0212(4) 0.0154(3) 0.0030(3) 0.0069(3) 0.0118(3)
P2 0.0182(4) 0.0200(4) 0.0156(3) 0.0042(3) 0.0048(3) 0.0077(3)
P3 0.0189(4) 0.0215(4) 0.0271(4) 0.0009(3) 0.0093(3) 0.0091(3)
P4 0.0191(4) 0.0189(4) 0.0255(4) 0.0023(3) 0.0073(3) 0.0119(3)

_geom_special_details            
;
 All esds (except the esd in the dihedral angle between two l.s. planes)
 are estimated using the full covariance matrix.  The cell esds are taken
 into account individually in the estimation of esds in distances, angles
 and torsion angles; correlations between esds in cell parameters are only
 used when they are defined by crystal symmetry.  An approximate (isotropic)
 treatment of cell esds is used for estimating esds involving l.s. planes.
;

loop_
_geom_bond_atom_site_label_1
_geom_bond_atom_site_label_2
_geom_bond_distance
_geom_bond_site_symmetry_2
_geom_bond_publ_flag
C1 C2 1.528(4) . ?
C1 C4 1.530(5) . ?
C1 C3 1.547(4) . ?
C1 P1 1.822(3) . ?
C2 H2A 0.9800 . ?
C2 H2B 0.9800 . ?
C2 H2C 0.9800 . ?
C3 H3A 0.9800 . ?
C3 H3B 0.9800 . ?
C3 H3C 0.9800 . ?
C4 H4A 0.9800 . ?
C4 H4B 0.9800 . ?
C4 H4C 0.9800 . ?
C5 N1 1.480(4) . ?
C5 C7 1.520(5) . ?
C5 C6 1.525(5) . ?
C5 H5 1.0000 . ?
C6 H6A 0.9800 . ?
C6 H6B 0.9800 . ?
C6 H6C 0.9800 . ?
C7 H7A 0.9800 . ?
C7 H7B 0.9800 . ?
C7 H7C 0.9800 . ?
C8 N2 1.467(4) . ?
C8 C10 1.523(5) . ?
C8 C9 1.527(5) . ?
C8 H8 1.0000 . ?
C9 H9A 0.9800 . ?
C9 H9B 0.9800 . ?
C9 H9C 0.9800 . ?
C10 H10A 0.9800 . ?
C10 H10B 0.9800 . ?
C10 H10C 0.9800 . ?
C11 C14 1.527(4) . ?
C11 C12 1.537(5) . ?
C11 C13 1.543(4) . ?
C11 P2 1.820(3) . ?
C12 H12A 0.9800 . ?
C12 H12B 0.9800 . ?
C12 H12C 0.9800 . ?
C13 H13A 0.9800 . ?
C13 H13B 0.9800 . ?
C13 H13C 0.9800 . ?
C14 H14A 0.9800 . ?
C14 H14B 0.9800 . ?
C14 H14C 0.9800 . ?
C15 N3 1.472(4) . ?
C15 C17 1.517(4) . ?
C15 C16 1.523(5) . ?
C15 H15 1.0000 . ?
C16 H16A 0.9800 . ?
C16 H16B 0.9800 . ?
C16 H16C 0.9800 . ?
C17 H17A 0.9800 . ?
C17 H17B 0.9800 . ?
C17 H17C 0.9800 . ?
C18 N4 1.475(4) . ?
C18 C19 1.518(5) . ?
C18 C20 1.520(5) . ?
C18 H18 1.0000 . ?
C19 H19A 0.9800 . ?
C19 H19B 0.9800 . ?
C19 H19C 0.9800 . ?
C20 H20A 0.9800 . ?
C20 H20B 0.9800 . ?
C20 H20C 0.9800 . ?
C21 C22 1.531(5) . ?
C21 C23 1.536(5) . ?
C21 C24 1.539(5) . ?
C21 P3 1.827(3) . ?
C22 H22A 0.9800 . ?
C22 H22B 0.9800 . ?
C22 H22C 0.9800 . ?
C23 H23A 0.9800 . ?
C23 H23B 0.9800 . ?
C23 H23C 0.9800 . ?
C24 H24A 0.9800 . ?
C24 H24B 0.9800 . ?
C24 H24C 0.9800 . ?
C25 N5 1.467(4) . ?
C25 C27 1.509(5) . ?
C25 C26 1.524(5) . ?
C25 H25 1.0000 . ?
C26 H26A 0.9800 . ?
C26 H26B 0.9800 . ?
C26 H26C 0.9800 . ?
C27 H27A 0.9800 . ?
C27 H27B 0.9800 . ?
C27 H27C 0.9800 . ?
C28 N6 1.479(4) . ?
C28 C30 1.512(5) . ?
C28 C29 1.516(5) . ?
C28 H28 1.0000 . ?
C29 H29A 0.9800 . ?
C29 H29B 0.9800 . ?
C29 H29C 0.9800 . ?
C30 H30A 0.9800 . ?
C30 H30B 0.9800 . ?
C30 H30C 0.9800 . ?
C31 C33 1.526(5) . ?
C31 C34 1.532(5) . ?
C31 C32 1.536(5) . ?
C31 P4 1.829(3) . ?
C32 H32A 0.9800 . ?
C32 H32B 0.9800 . ?
C32 H32C 0.9800 . ?
C33 H33A 0.9800 . ?
C33 H33B 0.9800 . ?
C33 H33C 0.9800 . ?
C34 H34A 0.9800 . ?
C34 H34B 0.9800 . ?
C34 H34C 0.9800 . ?
C35 N7 1.470(4) . ?
C35 C36 1.507(5) . ?
C35 C37 1.520(5) . ?
C35 H35 1.0000 . ?
C36 H36A 0.9800 . ?
C36 H36B 0.9800 . ?
C36 H36C 0.9800 . ?
C37 H37A 0.9800 . ?
C37 H37B 0.9800 . ?
C37 H37C 0.9800 . ?
C38 N8 1.472(4) . ?
C38 C39 1.513(4) . ?
C38 C40 1.516(4) . ?
C38 H38 1.0000 . ?
C39 H39A 0.9800 . ?
C39 H39B 0.9800 . ?
C39 H39C 0.9800 . ?
C40 H40A 0.9800 . ?
C40 H40B 0.9800 . ?
C40 H40C 0.9800 . ?
Er1 O2 2.1910(19) . ?
Er1 O1 2.1984(19) . ?
Er1 O7 2.325(2) . ?
Er1 O9 2.331(2) . ?
Er1 O5 2.334(2) . ?
Er1 O6 2.335(2) . ?
Er1 O8 2.343(2) . ?
N1 P1 1.626(3) . ?
N1 H1 0.82(4) . ?
N2 P1 1.637(3) . ?
N2 H2 0.848(18) . ?
N3 P2 1.631(3) . ?
N3 H3 0.852(19) . ?
N4 P2 1.620(3) . ?
N4 H4 0.845(18) . ?
N5 P3 1.633(3) . ?
N5 H5C 0.845(19) . ?
N6 P3 1.629(3) . ?
N6 H6 0.842(18) . ?
N7 P4 1.626(3) . ?
N7 H7 0.833(18) . ?
N8 P4 1.633(3) . ?
N8 H8C 0.77(3) . ?
O1 P1 1.508(2) . ?
O2 P2 1.508(2) . ?
O3 P3 1.503(2) . ?
O4 P4 1.506(2) . ?
O5 H5A 0.82(5) . ?
O5 H5B 0.80(4) . ?
O6 H6D 0.815(19) . ?
O6 H6E 0.89(5) . ?
O7 H7D 0.815(19) . ?
O7 H7E 0.75(5) . ?
O8 H8A 0.815(18) . ?
O8 H8B 0.816(19) . ?
O9 H9D 0.76(4) . ?
O9 H9E 0.72(5) . ?
O10 H10D 0.85(5) . ?
O10 H10E 0.96(6) . ?

loop_
_geom_angle_atom_site_label_1
_geom_angle_atom_site_label_2
_geom_angle_atom_site_label_3
_geom_angle
_geom_angle_site_symmetry_1
_geom_angle_site_symmetry_3
_geom_angle_publ_flag
C2 C1 C4 110.7(3) . . ?
C2 C1 C3 109.4(3) . . ?
C4 C1 C3 109.2(3) . . ?
C2 C1 P1 110.8(2) . . ?
C4 C1 P1 109.9(2) . . ?
C3 C1 P1 106.6(2) . . ?
C1 C2 H2A 109.5 . . ?
C1 C2 H2B 109.5 . . ?
H2A C2 H2B 109.5 . . ?
C1 C2 H2C 109.5 . . ?
H2A C2 H2C 109.5 . . ?
H2B C2 H2C 109.5 . . ?
C1 C3 H3A 109.5 . . ?
C1 C3 H3B 109.5 . . ?
H3A C3 H3B 109.5 . . ?
C1 C3 H3C 109.5 . . ?
H3A C3 H3C 109.5 . . ?
H3B C3 H3C 109.5 . . ?
C1 C4 H4A 109.5 . . ?
C1 C4 H4B 109.5 . . ?
H4A C4 H4B 109.5 . . ?
C1 C4 H4C 109.5 . . ?
H4A C4 H4C 109.5 . . ?
H4B C4 H4C 109.5 . . ?
N1 C5 C7 110.5(3) . . ?
N1 C5 C6 109.7(3) . . ?
C7 C5 C6 111.9(3) . . ?
N1 C5 H5 108.2 . . ?
C7 C5 H5 108.2 . . ?
C6 C5 H5 108.2 . . ?
C5 C6 H6A 109.5 . . ?
C5 C6 H6B 109.5 . . ?
H6A C6 H6B 109.5 . . ?
C5 C6 H6C 109.5 . . ?
H6A C6 H6C 109.5 . . ?
H6B C6 H6C 109.5 . . ?
C5 C7 H7A 109.5 . . ?
C5 C7 H7B 109.5 . . ?
H7A C7 H7B 109.5 . . ?
C5 C7 H7C 109.5 . . ?
H7A C7 H7C 109.5 . . ?
H7B C7 H7C 109.5 . . ?
N2 C8 C10 111.3(3) . . ?
N2 C8 C9 110.8(3) . . ?
C10 C8 C9 110.2(3) . . ?
N2 C8 H8 108.1 . . ?
C10 C8 H8 108.1 . . ?
C9 C8 H8 108.1 . . ?
C8 C9 H9A 109.5 . . ?
C8 C9 H9B 109.5 . . ?
H9A C9 H9B 109.5 . . ?
C8 C9 H9C 109.5 . . ?
H9A C9 H9C 109.5 . . ?
H9B C9 H9C 109.5 . . ?
C8 C10 H10A 109.5 . . ?
C8 C10 H10B 109.5 . . ?
H10A C10 H10B 109.5 . . ?
C8 C10 H10C 109.5 . . ?
H10A C10 H10C 109.5 . . ?
H10B C10 H10C 109.5 . . ?
C14 C11 C12 110.2(3) . . ?
C14 C11 C13 109.4(3) . . ?
C12 C11 C13 109.9(3) . . ?
C14 C11 P2 111.6(2) . . ?
C12 C11 P2 109.0(2) . . ?
C13 C11 P2 106.8(2) . . ?
C11 C12 H12A 109.5 . . ?
C11 C12 H12B 109.5 . . ?
H12A C12 H12B 109.5 . . ?
C11 C12 H12C 109.5 . . ?
H12A C12 H12C 109.5 . . ?
H12B C12 H12C 109.5 . . ?
C11 C13 H13A 109.5 . . ?
C11 C13 H13B 109.5 . . ?
H13A C13 H13B 109.5 . . ?
C11 C13 H13C 109.5 . . ?
H13A C13 H13C 109.5 . . ?
H13B C13 H13C 109.5 . . ?
C11 C14 H14A 109.5 . . ?
C11 C14 H14B 109.5 . . ?
H14A C14 H14B 109.5 . . ?
C11 C14 H14C 109.5 . . ?
H14A C14 H14C 109.5 . . ?
H14B C14 H14C 109.5 . . ?
N3 C15 C17 109.9(3) . . ?
N3 C15 C16 111.3(3) . . ?
C17 C15 C16 110.2(3) . . ?
N3 C15 H15 108.5 . . ?
C17 C15 H15 108.5 . . ?
C16 C15 H15 108.5 . . ?
C15 C16 H16A 109.5 . . ?
C15 C16 H16B 109.5 . . ?
H16A C16 H16B 109.5 . . ?
C15 C16 H16C 109.5 . . ?
H16A C16 H16C 109.5 . . ?
H16B C16 H16C 109.5 . . ?
C15 C17 H17A 109.5 . . ?
C15 C17 H17B 109.5 . . ?
H17A C17 H17B 109.5 . . ?
C15 C17 H17C 109.5 . . ?
H17A C17 H17C 109.5 . . ?
H17B C17 H17C 109.5 . . ?
N4 C18 C19 110.0(3) . . ?
N4 C18 C20 110.0(3) . . ?
C19 C18 C20 111.8(3) . . ?
N4 C18 H18 108.3 . . ?
C19 C18 H18 108.3 . . ?
C20 C18 H18 108.3 . . ?
C18 C19 H19A 109.5 . . ?
C18 C19 H19B 109.5 . . ?
H19A C19 H19B 109.5 . . ?
C18 C19 H19C 109.5 . . ?
H19A C19 H19C 109.5 . . ?
H19B C19 H19C 109.5 . . ?
C18 C20 H20A 109.5 . . ?
C18 C20 H20B 109.5 . . ?
H20A C20 H20B 109.5 . . ?
C18 C20 H20C 109.5 . . ?
H20A C20 H20C 109.5 . . ?
H20B C20 H20C 109.5 . . ?
C22 C21 C23 111.0(3) . . ?
C22 C21 C24 108.9(3) . . ?
C23 C21 C24 109.4(3) . . ?
C22 C21 P3 109.5(3) . . ?
C23 C21 P3 111.3(3) . . ?
C24 C21 P3 106.7(2) . . ?
C21 C22 H22A 109.5 . . ?
C21 C22 H22B 109.5 . . ?
H22A C22 H22B 109.5 . . ?
C21 C22 H22C 109.5 . . ?
H22A C22 H22C 109.5 . . ?
H22B C22 H22C 109.5 . . ?
C21 C23 H23A 109.5 . . ?
C21 C23 H23B 109.5 . . ?
H23A C23 H23B 109.5 . . ?
C21 C23 H23C 109.5 . . ?
H23A C23 H23C 109.5 . . ?
H23B C23 H23C 109.5 . . ?
C21 C24 H24A 109.5 . . ?
C21 C24 H24B 109.5 . . ?
H24A C24 H24B 109.5 . . ?
C21 C24 H24C 109.5 . . ?
H24A C24 H24C 109.5 . . ?
H24B C24 H24C 109.5 . . ?
N5 C25 C27 110.6(3) . . ?
N5 C25 C26 109.7(3) . . ?
C27 C25 C26 112.1(3) . . ?
N5 C25 H25 108.1 . . ?
C27 C25 H25 108.1 . . ?
C26 C25 H25 108.1 . . ?
C25 C26 H26A 109.5 . . ?
C25 C26 H26B 109.5 . . ?
H26A C26 H26B 109.5 . . ?
C25 C26 H26C 109.5 . . ?
H26A C26 H26C 109.5 . . ?
H26B C26 H26C 109.5 . . ?
C25 C27 H27A 109.5 . . ?
C25 C27 H27B 109.5 . . ?
H27A C27 H27B 109.5 . . ?
C25 C27 H27C 109.5 . . ?
H27A C27 H27C 109.5 . . ?
H27B C27 H27C 109.5 . . ?
N6 C28 C30 109.9(3) . . ?
N6 C28 C29 110.4(3) . . ?
C30 C28 C29 111.9(3) . . ?
N6 C28 H28 108.2 . . ?
C30 C28 H28 108.2 . . ?
C29 C28 H28 108.2 . . ?
C28 C29 H29A 109.5 . . ?
C28 C29 H29B 109.5 . . ?
H29A C29 H29B 109.5 . . ?
C28 C29 H29C 109.5 . . ?
H29A C29 H29C 109.5 . . ?
H29B C29 H29C 109.5 . . ?
C28 C30 H30A 109.5 . . ?
C28 C30 H30B 109.5 . . ?
H30A C30 H30B 109.5 . . ?
C28 C30 H30C 109.5 . . ?
H30A C30 H30C 109.5 . . ?
H30B C30 H30C 109.5 . . ?
C33 C31 C34 110.9(3) . . ?
C33 C31 C32 109.7(3) . . ?
C34 C31 C32 109.3(3) . . ?
C33 C31 P4 109.1(2) . . ?
C34 C31 P4 110.5(2) . . ?
C32 C31 P4 107.3(2) . . ?
C31 C32 H32A 109.5 . . ?
C31 C32 H32B 109.5 . . ?
H32A C32 H32B 109.5 . . ?
C31 C32 H32C 109.5 . . ?
H32A C32 H32C 109.5 . . ?
H32B C32 H32C 109.5 . . ?
C31 C33 H33A 109.5 . . ?
C31 C33 H33B 109.5 . . ?
H33A C33 H33B 109.5 . . ?
C31 C33 H33C 109.5 . . ?
H33A C33 H33C 109.5 . . ?
H33B C33 H33C 109.5 . . ?
C31 C34 H34A 109.5 . . ?
C31 C34 H34B 109.5 . . ?
H34A C34 H34B 109.5 . . ?
C31 C34 H34C 109.5 . . ?
H34A C34 H34C 109.5 . . ?
H34B C34 H34C 109.5 . . ?
N7 C35 C36 111.0(3) . . ?
N7 C35 C37 109.2(3) . . ?
C36 C35 C37 112.1(3) . . ?
N7 C35 H35 108.1 . . ?
C36 C35 H35 108.1 . . ?
C37 C35 H35 108.1 . . ?
C35 C36 H36A 109.5 . . ?
C35 C36 H36B 109.5 . . ?
H36A C36 H36B 109.5 . . ?
C35 C36 H36C 109.5 . . ?
H36A C36 H36C 109.5 . . ?
H36B C36 H36C 109.5 . . ?
C35 C37 H37A 109.5 . . ?
C35 C37 H37B 109.5 . . ?
H37A C37 H37B 109.5 . . ?
C35 C37 H37C 109.5 . . ?
H37A C37 H37C 109.5 . . ?
H37B C37 H37C 109.5 . . ?
N8 C38 C39 111.3(3) . . ?
N8 C38 C40 111.2(3) . . ?
C39 C38 C40 110.5(3) . . ?
N8 C38 H38 107.9 . . ?
C39 C38 H38 107.9 . . ?
C40 C38 H38 107.9 . . ?
C38 C39 H39A 109.5 . . ?
C38 C39 H39B 109.5 . . ?
H39A C39 H39B 109.5 . . ?
C38 C39 H39C 109.5 . . ?
H39A C39 H39C 109.5 . . ?
H39B C39 H39C 109.5 . . ?
C38 C40 H40A 109.5 . . ?
C38 C40 H40B 109.5 . . ?
H40A C40 H40B 109.5 . . ?
C38 C40 H40C 109.5 . . ?
H40A C40 H40C 109.5 . . ?
H40B C40 H40C 109.5 . . ?
O2 Er1 O1 174.88(7) . . ?
O2 Er1 O7 88.38(8) . . ?
O1 Er1 O7 94.63(8) . . ?
O2 Er1 O9 85.87(8) . . ?
O1 Er1 O9 89.29(8) . . ?
O7 Er1 O9 144.80(9) . . ?
O2 Er1 O5 91.76(8) . . ?
O1 Er1 O5 88.21(8) . . ?
O7 Er1 O5 144.33(8) . . ?
O9 Er1 O5 70.63(9) . . ?
O2 Er1 O6 92.81(8) . . ?
O1 Er1 O6 92.03(8) . . ?
O7 Er1 O6 72.69(8) . . ?
O9 Er1 O6 142.23(9) . . ?
O5 Er1 O6 71.68(8) . . ?
O2 Er1 O8 89.31(8) . . ?
O1 Er1 O8 87.71(8) . . ?
O7 Er1 O8 71.89(8) . . ?
O9 Er1 O8 73.34(9) . . ?
O5 Er1 O8 143.77(8) . . ?
O6 Er1 O8 144.44(8) . . ?
C5 N1 P1 122.6(2) . . ?
C5 N1 H1 114(3) . . ?
P1 N1 H1 119(3) . . ?
C8 N2 P1 128.6(2) . . ?
C8 N2 H2 113(2) . . ?
P1 N2 H2 118(2) . . ?
C15 N3 P2 127.4(2) . . ?
C15 N3 H3 116(3) . . ?
P2 N3 H3 116(3) . . ?
C18 N4 P2 123.4(2) . . ?
C18 N4 H4 118(2) . . ?
P2 N4 H4 117(2) . . ?
C25 N5 P3 125.6(2) . . ?
C25 N5 H5C 116(3) . . ?
P3 N5 H5C 119(3) . . ?
C28 N6 P3 123.0(2) . . ?
C28 N6 H6 114(3) . . ?
P3 N6 H6 118(3) . . ?
C35 N7 P4 122.7(2) . . ?
C35 N7 H7 115(2) . . ?
P4 N7 H7 118(2) . . ?
C38 N8 P4 126.0(2) . . ?
C38 N8 H8C 117(2) . . ?
P4 N8 H8C 117(2) . . ?
P1 O1 Er1 149.96(13) . . ?
P2 O2 Er1 155.06(13) . . ?
Er1 O5 H5A 128(3) . . ?
Er1 O5 H5B 122(3) . . ?
H5A O5 H5B 104(4) . . ?
Er1 O6 H6D 123(3) . . ?
Er1 O6 H6E 122(3) . . ?
H6D O6 H6E 115(4) . . ?
Er1 O7 H7D 127(3) . . ?
Er1 O7 H7E 124(4) . . ?
H7D O7 H7E 106(5) . . ?
Er1 O8 H8A 124(3) . . ?
Er1 O8 H8B 125(3) . . ?
H8A O8 H8B 108(4) . . ?
Er1 O9 H9D 127(3) . . ?
Er1 O9 H9E 126(4) . . ?
H9D O9 H9E 105(5) . . ?
H10D O10 H10E 95(4) . . ?
O1 P1 N1 116.11(13) . . ?
O1 P1 N2 106.35(13) . . ?
N1 P1 N2 107.63(14) . . ?
O1 P1 C1 108.73(14) . . ?
N1 P1 C1 105.89(14) . . ?
N2 P1 C1 112.26(15) . . ?
O2 P2 N4 116.34(13) . . ?
O2 P2 N3 106.18(13) . . ?
N4 P2 N3 107.28(14) . . ?
O2 P2 C11 107.87(13) . . ?
N4 P2 C11 106.11(14) . . ?
N3 P2 C11 113.28(15) . . ?
O3 P3 N6 116.91(14) . . ?
O3 P3 N5 108.38(13) . . ?
N6 P3 N5 104.83(15) . . ?
O3 P3 C21 109.45(15) . . ?
N6 P3 C21 106.12(15) . . ?
N5 P3 C21 111.07(15) . . ?
O4 P4 N7 116.56(13) . . ?
O4 P4 N8 108.92(13) . . ?
N7 P4 N8 105.32(14) . . ?
O4 P4 C31 109.28(14) . . ?
N7 P4 C31 105.26(14) . . ?
N8 P4 C31 111.44(15) . . ?

loop_
_geom_torsion_atom_site_label_1
_geom_torsion_atom_site_label_2
_geom_torsion_atom_site_label_3
_geom_torsion_atom_site_label_4
_geom_torsion
_geom_torsion_site_symmetry_1
_geom_torsion_site_symmetry_2
_geom_torsion_site_symmetry_3
_geom_torsion_site_symmetry_4
_geom_torsion_publ_flag
C7 C5 N1 P1 101.6(3) . . . . ?
C6 C5 N1 P1 -134.6(3) . . . . ?
C10 C8 N2 P1 123.6(3) . . . . ?
C9 C8 N2 P1 -113.3(3) . . . . ?
C17 C15 N3 P2 -119.3(3) . . . . ?
C16 C15 N3 P2 118.4(3) . . . . ?
C19 C18 N4 P2 103.5(3) . . . . ?
C20 C18 N4 P2 -132.9(3) . . . . ?
C27 C25 N5 P3 101.3(3) . . . . ?
C26 C25 N5 P3 -134.5(3) . . . . ?
C30 C28 N6 P3 -126.3(3) . . . . ?
C29 C28 N6 P3 109.8(3) . . . . ?
C36 C35 N7 P4 93.8(3) . . . . ?
C37 C35 N7 P4 -142.1(3) . . . . ?
C39 C38 N8 P4 -133.6(3) . . . . ?
C40 C38 N8 P4 102.8(3) . . . . ?
Er1 O1 P1 N1 120.9(2) . . . . ?
Er1 O1 P1 N2 1.3(3) . . . . ?
Er1 O1 P1 C1 -119.8(3) . . . . ?
C5 N1 P1 O1 -50.3(3) . . . . ?
C5 N1 P1 N2 68.7(3) . . . . ?
C5 N1 P1 C1 -171.0(3) . . . . ?
C8 N2 P1 O1 153.8(3) . . . . ?
C8 N2 P1 N1 28.7(3) . . . . ?
C8 N2 P1 C1 -87.5(3) . . . . ?
C2 C1 P1 O1 175.3(2) . . . . ?
C4 C1 P1 O1 -61.9(2) . . . . ?
C3 C1 P1 O1 56.3(3) . . . . ?
C2 C1 P1 N1 -59.2(3) . . . . ?
C4 C1 P1 N1 63.5(3) . . . . ?
C3 C1 P1 N1 -178.3(2) . . . . ?
C2 C1 P1 N2 57.9(3) . . . . ?
C4 C1 P1 N2 -179.3(2) . . . . ?
C3 C1 P1 N2 -61.1(3) . . . . ?
Er1 O2 P2 N4 123.2(3) . . . . ?
Er1 O2 P2 N3 4.0(3) . . . . ?
Er1 O2 P2 C11 -117.8(3) . . . . ?
C18 N4 P2 O2 -49.6(3) . . . . ?
C18 N4 P2 N3 69.1(3) . . . . ?
C18 N4 P2 C11 -169.5(3) . . . . ?
C15 N3 P2 O2 158.0(3) . . . . ?
C15 N3 P2 N4 33.0(3) . . . . ?
C15 N3 P2 C11 -83.8(3) . . . . ?
C14 C11 P2 O2 178.3(2) . . . . ?
C12 C11 P2 O2 -59.8(3) . . . . ?
C13 C11 P2 O2 58.9(3) . . . . ?
C14 C11 P2 N4 -56.3(3) . . . . ?
C12 C11 P2 N4 65.5(3) . . . . ?
C13 C11 P2 N4 -175.8(2) . . . . ?
C14 C11 P2 N3 61.1(3) . . . . ?
C12 C11 P2 N3 -177.0(2) . . . . ?
C13 C11 P2 N3 -58.4(3) . . . . ?
C28 N6 P3 O3 -55.6(3) . . . . ?
C28 N6 P3 N5 64.5(3) . . . . ?
C28 N6 P3 C21 -177.9(3) . . . . ?
C25 N5 P3 O3 -28.8(3) . . . . ?
C25 N5 P3 N6 -154.3(3) . . . . ?
C25 N5 P3 C21 91.5(3) . . . . ?
C22 C21 P3 O3 -53.7(3) . . . . ?
C23 C21 P3 O3 -176.7(2) . . . . ?
C24 C21 P3 O3 64.0(3) . . . . ?
C22 C21 P3 N6 73.3(3) . . . . ?
C23 C21 P3 N6 -49.8(3) . . . . ?
C24 C21 P3 N6 -169.0(3) . . . . ?
C22 C21 P3 N5 -173.3(2) . . . . ?
C23 C21 P3 N5 63.6(3) . . . . ?
C24 C21 P3 N5 -55.6(3) . . . . ?
C35 N7 P4 O4 -48.0(3) . . . . ?
C35 N7 P4 N8 72.9(3) . . . . ?
C35 N7 P4 C31 -169.3(3) . . . . ?
C38 N8 P4 O4 -30.1(3) . . . . ?
C38 N8 P4 N7 -155.9(3) . . . . ?
C38 N8 P4 C31 90.5(3) . . . . ?
C33 C31 P4 O4 -57.5(3) . . . . ?
C34 C31 P4 O4 -179.6(2) . . . . ?
C32 C31 P4 O4 61.3(3) . . . . ?
C33 C31 P4 N7 68.4(3) . . . . ?
C34 C31 P4 N7 -53.7(3) . . . . ?
C32 C31 P4 N7 -172.8(2) . . . . ?
C33 C31 P4 N8 -177.9(2) . . . . ?
C34 C31 P4 N8 60.0(3) . . . . ?
C32 C31 P4 N8 -59.1(3) . . . . ?

loop_
_geom_hbond_atom_site_label_D
_geom_hbond_atom_site_label_H
_geom_hbond_atom_site_label_A
_geom_hbond_distance_DH
_geom_hbond_distance_HA
_geom_hbond_distance_DA
_geom_hbond_angle_DHA
_geom_hbond_site_symmetry_A
O7 H7D I2 0.815(19) 2.66(2) 3.467(2) 169(4) .
O7 H7E O3 0.75(5) 1.88(5) 2.610(3) 165(5) 1_455
O9 H9D I3 0.76(4) 2.71(4) 3.453(3) 167(4) 1_565
O9 H9E I1 0.72(5) 2.65(5) 3.360(2) 173(5) .
O8 H8A I1 0.815(18) 2.63(2) 3.439(2) 170(4) .
O8 H8B I2 0.816(19) 2.66(2) 3.472(2) 171(4) .
O6 H6D O4 0.815(19) 1.90(2) 2.683(3) 162(4) 1_565
O6 H6E O3 0.89(5) 1.79(5) 2.652(3) 164(4) 1_455
O5 H5A O4 0.82(5) 1.81(5) 2.595(3) 160(4) 1_565
O5 H5B I3 0.80(4) 2.70(4) 3.472(2) 164(4) 1_565
O10 H10D I3 0.85(5) 3.02(5) 3.872(3) 176(4) .
O10 H10E I1 0.96(6) 2.70(6) 3.641(4) 166(5) 1_545

_refine_diff_density_max         1.426
_refine_diff_density_min         -1.342
_refine_diff_density_rms         0.080

_shelx_res_file                  
;

    shelx.res created by SHELXL-2014/7

TITL RM-SKG-944-ErI-Amide
CELL  0.71075  13.7370  14.6858  20.6030   92.107  108.177  115.121
ZERR     2.00   0.0008   0.0014   0.0017    0.009    0.007    0.012
LATT   1
SFAC  C    H    ER   I    N    O    P
UNIT  80   224  2    6    16   20   8
MERG   2
OMIT    -3.00  50.50
OMIT    16  -9   5
EQIV $1 -1+X,+Y,+Z
EQIV $2 +X,1+Y,+Z
EQIV $3 +X,-1+Y,+Z
DFIX 0.84 O6 H6d
DFIX 0.84 O7 H7d
DFIX 0.84 O8 H8a
DFIX 0.84 O8 H8b
DFIX 0.87 N3 H3
DFIX 0.87 N4 H4
DFIX 0.87 N5 H5c
DFIX 0.87 N6 H6
DFIX 0.87 N7 H7
DFIX 0.87 N2 H2
HTAB O7 I2
HTAB O7 O3_$1
HTAB O9 I3_$2
HTAB O9 I1
HTAB O8 I1
HTAB O8 I2
HTAB O6 O4_$2
HTAB O6 O3_$1
HTAB O5 O4_$2
HTAB O5 I3_$2
HTAB O10 I3
HTAB O10 I1_$3
MORE -1
FMAP   2
PLAN   20
SIZE     0.170   0.190   0.240
ACTA
BOND   $H
CONF
LIST   4
WPDB  -2
L.S.  30
TEMP  -153.00
WGHT    0.024500    4.293800
FVAR       0.26517
C1    1   -0.008537    0.806579    0.522941    11.00000    0.02789    0.02714 =
         0.02155    0.00550    0.00513    0.01542
C2    1    0.009817    0.863876    0.463967    11.00000    0.04030    0.03457 =
         0.02428    0.00992    0.00476    0.02068
AFIX 137
H2A   2    0.079997    0.929573    0.482899    11.00000   -1.50000
H2B   2   -0.056513    0.876314    0.441748    11.00000   -1.50000
H2C   2    0.017741    0.822493    0.429424    11.00000   -1.50000
AFIX   0
C3    1   -0.030407    0.868065    0.574489    11.00000    0.03890    0.04297 =
         0.03295    0.00348    0.00786    0.02913
AFIX 137
H3A   2   -0.042040    0.831428    0.612386    11.00000   -1.50000
H3B   2   -0.099329    0.875718    0.549964    11.00000   -1.50000
H3C   2    0.036292    0.936004    0.593777    11.00000   -1.50000
AFIX   0
C4    1   -0.111772    0.699771    0.494258    11.00000    0.02771    0.03556 =
         0.03646    0.00463    0.00597    0.01357
AFIX 137
H4A   2   -0.100744    0.662293    0.459104    11.00000   -1.50000
H4B   2   -0.182413    0.706338    0.472966    11.00000   -1.50000
H4C   2   -0.118281    0.662270    0.532333    11.00000   -1.50000
AFIX   0
C5    1    0.231668    0.696871    0.538538    11.00000    0.03232    0.03190 =
         0.02891    0.00206    0.00959    0.01951
AFIX  13
H5    2    0.285007    0.733342    0.587268    11.00000   -1.20000
AFIX   0
C6    1    0.302047    0.722723    0.491378    11.00000    0.04552    0.05175 =
         0.04811    0.00076    0.02282    0.02737
AFIX 137
H6A   2    0.251113    0.687890    0.443251    11.00000   -1.50000
H6B   2    0.361554    0.699863    0.506711    11.00000   -1.50000
H6C   2    0.338714    0.797035    0.493860    11.00000   -1.50000
AFIX   0
C7    1    0.174450    0.582467    0.537917    11.00000    0.05701    0.03506 =
         0.04839    0.00660    0.01347    0.02940
AFIX 137
H7A   2    0.129634    0.568837    0.568431    11.00000   -1.50000
H7B   2    0.233763    0.559624    0.554610    11.00000   -1.50000
H7C   2    0.123072    0.545197    0.490309    11.00000   -1.50000
AFIX   0
C8    1    0.315529    0.968862    0.573349    11.00000    0.02925    0.02931 =
         0.02166    0.00561    0.01141    0.01069
AFIX  13
H8    2    0.287022    0.933016    0.524039    11.00000   -1.20000
AFIX   0
C9    1    0.434665    0.976955    0.611092    11.00000    0.02765    0.03880 =
         0.05000    0.00145    0.01045    0.01121
AFIX 137
H9A   2    0.464625    1.012572    0.659499    11.00000   -1.50000
H9B   2    0.487074    1.015483    0.587733    11.00000   -1.50000
H9C   2    0.428763    0.908004    0.610271    11.00000   -1.50000
AFIX   0
C10   1    0.323507    1.075453    0.572497    11.00000    0.04019    0.03607 =
         0.04032    0.01499    0.01930    0.01613
AFIX 137
H10A  2    0.246729    1.069286    0.547767    11.00000   -1.50000
H10B  2    0.375655    1.112993    0.548725    11.00000   -1.50000
H10C  2    0.353268    1.112658    0.620449    11.00000   -1.50000
AFIX   0
C11   1    0.166119    0.757167    0.975958    11.00000    0.02447    0.03080 =
         0.02405    0.00649    0.00919    0.01371
C12   1    0.218784    0.874689    0.993007    11.00000    0.05431    0.03305 =
         0.04157    0.01150    0.02540    0.02564
AFIX 137
H12A  2    0.299612    0.903467    1.024158    11.00000   -1.50000
H12B  2    0.175804    0.894190    1.015899    11.00000   -1.50000
H12C  2    0.214514    0.901346    0.949836    11.00000   -1.50000
AFIX   0
C13   1    0.037214    0.710684    0.929746    11.00000    0.02624    0.06366 =
         0.02516    0.01062    0.00928    0.02611
AFIX 137
H13A  2    0.029237    0.737419    0.886527    11.00000   -1.50000
H13B  2   -0.003894    0.729282    0.954729    11.00000   -1.50000
H13C  2    0.004449    0.635835    0.918638    11.00000   -1.50000
AFIX   0
C14   1    0.178412    0.714769    1.043033    11.00000    0.02605    0.03198 =
         0.02383    0.00690    0.01048    0.01103
AFIX 137
H14A  2    0.147640    0.640152    1.031665    11.00000   -1.50000
H14B  2    0.135413    0.731318    1.067489    11.00000   -1.50000
H14C  2    0.260072    0.745634    1.072983    11.00000   -1.50000
AFIX   0
C15   1    0.211916    0.526763    0.941280    11.00000    0.02998    0.02117 =
         0.02585    0.00337    0.00544    0.01328
AFIX  13
H15   2    0.272598    0.566838    0.987679    11.00000   -1.20000
AFIX   0
C16   1    0.107021    0.446568    0.953053    11.00000    0.04409    0.02714 =
         0.05541    0.01474    0.01953    0.01576
AFIX 137
H16A  2    0.079381    0.480673    0.979424    11.00000   -1.50000
H16B  2    0.128418    0.399412    0.979339    11.00000   -1.50000
H16C  2    0.045781    0.408027    0.907968    11.00000   -1.50000
AFIX   0
C17   1    0.259907    0.474959    0.904053    11.00000    0.04897    0.04070 =
         0.03867   -0.00211    0.01052    0.02758
AFIX 137
H17A  2    0.200557    0.433599    0.859028    11.00000   -1.50000
H17B  2    0.283182    0.430571    0.932575    11.00000   -1.50000
H17C  2    0.326994    0.527234    0.896500    11.00000   -1.50000
AFIX   0
C18   1    0.461073    0.766227    0.952562    11.00000    0.02046    0.03975 =
         0.02673    0.00532    0.00990    0.01088
AFIX  13
H18   2    0.423645    0.722320    0.904941    11.00000   -1.20000
AFIX   0
C19   1    0.536356    0.875000    0.947735    11.00000    0.03248    0.04963 =
         0.04796    0.01871    0.01888    0.00357
AFIX 137
H19A  2    0.487960    0.901779    0.917835    11.00000   -1.50000
H19B  2    0.592535    0.875016    0.927855    11.00000   -1.50000
H19C  2    0.577173    0.918428    0.994398    11.00000   -1.50000
AFIX   0
C20   1    0.531012    0.722191    1.000831    11.00000    0.02592    0.05419 =
         0.03949    0.00408    0.00681    0.02163
AFIX 137
H20A  2    0.568472    0.764346    1.047834    11.00000   -1.50000
H20B  2    0.589877    0.721996    0.983621    11.00000   -1.50000
H20C  2    0.479793    0.651831    1.002168    11.00000   -1.50000
AFIX   0
C21   1    0.603462    0.520106    0.635478    11.00000    0.03807    0.03577 =
         0.02809    0.00580    0.01102    0.02164
C22   1    0.635768    0.629108    0.621888    11.00000    0.06337    0.04652 =
         0.04808    0.01724    0.02279    0.03712
AFIX 137
H22A  2    0.620469    0.666869    0.654419    11.00000   -1.50000
H22B  2    0.589655    0.625991    0.573955    11.00000   -1.50000
H22C  2    0.717856    0.664220    0.628595    11.00000   -1.50000
AFIX   0
C23   1    0.474124    0.461159    0.622661    11.00000    0.03323    0.05892 =
         0.03792   -0.00079   -0.00272    0.01946
AFIX 137
H23A  2    0.456019    0.392540    0.633121    11.00000   -1.50000
H23B  2    0.429302    0.455094    0.573806    11.00000   -1.50000
H23C  2    0.454550    0.498241    0.652882    11.00000   -1.50000
AFIX   0
C24   1    0.633269    0.463421    0.586387    11.00000    0.06701    0.05196 =
         0.02991    0.00756    0.01927    0.03715
AFIX 137
H24A  2    0.716787    0.497468    0.597324    11.00000   -1.50000
H24B  2    0.593644    0.464499    0.537997    11.00000   -1.50000
H24C  2    0.608353    0.392207    0.592586    11.00000   -1.50000
AFIX   0
C25   1    0.737509    0.360281    0.727527    11.00000    0.03784    0.02566 =
         0.03222    0.01013    0.02071    0.01702
AFIX  13
H25   2    0.780687    0.397048    0.697726    11.00000   -1.20000
AFIX   0
C26   1    0.656220    0.249866    0.688963    11.00000    0.07012    0.02093 =
         0.08069    0.00606    0.04831    0.01566
AFIX 137
H26A  2    0.614700    0.211774    0.717928    11.00000   -1.50000
H26B  2    0.700897    0.217616    0.679061    11.00000   -1.50000
H26C  2    0.600784    0.249196    0.645097    11.00000   -1.50000
AFIX   0
C27   1    0.824272    0.366620    0.796282    11.00000    0.06137    0.08146 =
         0.04648    0.03268    0.02634    0.05282
AFIX 137
H27A  2    0.877762    0.438744    0.817888    11.00000   -1.50000
H27B  2    0.867454    0.331386    0.788408    11.00000   -1.50000
H27C  2    0.783930    0.333847    0.827186    11.00000   -1.50000
AFIX   0
C28   1    0.691769    0.582720    0.852173    11.00000    0.02548    0.03205 =
         0.03198   -0.00457    0.00953    0.00935
AFIX  13
H28   2    0.750555    0.556890    0.864823    11.00000   -1.20000
AFIX   0
C29   1    0.752130    0.696504    0.882857    11.00000    0.04135    0.03695 =
         0.04947   -0.01087    0.00019    0.01624
AFIX 137
H29A  2    0.811386    0.732464    0.863254    11.00000   -1.50000
H29B  2    0.788314    0.707416    0.933568    11.00000   -1.50000
H29C  2    0.695710    0.723185    0.871584    11.00000   -1.50000
AFIX   0
C30   1    0.599287    0.522943    0.880695    11.00000    0.05034    0.07847 =
         0.04178    0.00124    0.02422    0.00089
AFIX 137
H30A  2    0.536777    0.542110    0.864793    11.00000   -1.50000
H30B  2    0.632382    0.538654    0.931731    11.00000   -1.50000
H30C  2    0.568767    0.449327    0.864045    11.00000   -1.50000
AFIX   0
C31   1    0.022034    0.069562    0.874776    11.00000    0.02617    0.03308 =
         0.02507    0.00230    0.00752    0.01190
C32   1    0.147082    0.096990    0.919519    11.00000    0.03423    0.05310 =
         0.02834    0.00906    0.00409    0.01841
AFIX 137
H32A  2    0.166127    0.044058    0.905433    11.00000   -1.50000
H32B  2    0.155575    0.101008    0.968715    11.00000   -1.50000
H32C  2    0.199314    0.163399    0.912953    11.00000   -1.50000
AFIX   0
C33   1   -0.060162   -0.031573    0.887150    11.00000    0.04087    0.04845 =
         0.03271    0.01577    0.01253    0.01103
AFIX 137
H33A  2   -0.139853   -0.048391    0.858910    11.00000   -1.50000
H33B  2   -0.050453   -0.025003    0.936556    11.00000   -1.50000
H33C  2   -0.042958   -0.086265    0.873929    11.00000   -1.50000
AFIX   0
C34   1   -0.004559    0.156354    0.893146    11.00000    0.04580    0.04606 =
         0.03913   -0.00942    0.01705    0.02059
AFIX 137
H34A  2    0.045140    0.219227    0.881455    11.00000   -1.50000
H34B  2    0.009743    0.168040    0.943122    11.00000   -1.50000
H34C  2   -0.085568    0.137308    0.866612    11.00000   -1.50000
AFIX   0
C35   1   -0.171099    0.007949    0.662966    11.00000    0.02442    0.03616 =
         0.02496    0.00659    0.01006    0.01450
AFIX  13
H35   2   -0.107668    0.026946    0.644138    11.00000   -1.20000
AFIX   0
C36   1   -0.245280   -0.106572    0.641767    11.00000    0.04048    0.03913 =
         0.03695   -0.00496    0.01093    0.01440
AFIX 137
H36A  2   -0.198853   -0.141014    0.662050    11.00000   -1.50000
H36B  2   -0.275846   -0.126537    0.590861    11.00000   -1.50000
H36C  2   -0.309384   -0.126639    0.658605    11.00000   -1.50000
AFIX   0
C37   1   -0.238525    0.066082    0.633843    11.00000    0.03739    0.05074 =
         0.04174    0.01757    0.01009    0.02646
AFIX 137
H37A  2   -0.298037    0.052057    0.654073    11.00000   -1.50000
H37B  2   -0.275038    0.043855    0.583085    11.00000   -1.50000
H37C  2   -0.185984    0.139824    0.645591    11.00000   -1.50000
AFIX   0
C38   1    0.217521    0.184682    0.773038    11.00000    0.02229    0.02161 =
         0.02953    0.00270    0.00885    0.01024
AFIX  13
H38   2    0.241221    0.137772    0.800256    11.00000   -1.20000
AFIX   0
C39   1    0.300769    0.293702    0.811662    11.00000    0.03124    0.02706 =
         0.04684   -0.00249    0.00946    0.01004
AFIX 137
H39A  2    0.281743    0.341420    0.784755    11.00000   -1.50000
H39B  2    0.379641    0.306968    0.817902    11.00000   -1.50000
H39C  2    0.294856    0.303345    0.857350    11.00000   -1.50000
AFIX   0
C40   1    0.224014    0.168121    0.701746    11.00000    0.03290    0.04704 =
         0.03415    0.00302    0.01364    0.01560
AFIX 137
H40A  2    0.172143    0.096449    0.678260    11.00000   -1.50000
H40B  2    0.303265    0.184044    0.706966    11.00000   -1.50000
H40C  2    0.200832    0.213167    0.673928    11.00000   -1.50000
AFIX   0
ER1   3    0.151536    0.753694    0.746494    11.00000    0.01630    0.01583 =
         0.01594    0.00367    0.00671    0.00969
I1    4    0.498643    0.733174    0.736182    11.00000    0.03565    0.04457 =
         0.10115    0.01086    0.03396    0.02832
I2    4    0.029517    0.375875    0.682196    11.00000    0.03634    0.02030 =
         0.03034   -0.00050    0.00961    0.01412
I3    4    0.486974    0.109319    0.827793    11.00000    0.01969    0.02874 =
         0.03159   -0.00561    0.00305    0.00703
N1    5    0.144137    0.734282    0.516998    11.00000    0.03013    0.03028 =
         0.01438   -0.00147    0.00329    0.01840
N2    5    0.233708    0.907980    0.605412    11.00000    0.02955    0.02524 =
         0.01724    0.00203    0.00884    0.00896
N3    5    0.182997    0.598243    0.900778    11.00000    0.02721    0.02129 =
         0.02244    0.00313    0.00319    0.00852
N4    5    0.369638    0.763750    0.976600    11.00000    0.02054    0.02629 =
         0.01645    0.00226    0.00389    0.00907
N5    5    0.670413    0.411187    0.737966    11.00000    0.02443    0.02301 =
         0.03084    0.00407    0.01437    0.00853
N6    5    0.641071    0.564781    0.775333    11.00000    0.02641    0.03543 =
         0.02957    0.00016    0.00941    0.01913
N7    5   -0.118524    0.040111    0.739197    11.00000    0.02123    0.03193 =
         0.02566    0.00447    0.01069    0.01688
N8    5    0.098939    0.158736    0.767649    11.00000    0.02527    0.02185 =
         0.04055    0.01244    0.01382    0.01674
O1    6    0.101284    0.746804    0.633435    11.00000    0.02791    0.02317 =
         0.01682    0.00347    0.00815    0.01243
O2    6    0.217172    0.764025    0.859448    11.00000    0.02248    0.02780 =
         0.01690    0.00653    0.00621    0.01112
O3    6    0.816662    0.589075    0.735770    11.00000    0.02297    0.02086 =
         0.04582    0.00464    0.01563    0.00936
O4    6    0.035170   -0.032156    0.766974    11.00000    0.02198    0.02110 =
         0.04028    0.00159    0.01125    0.01309
O5    6    0.198755    0.927551    0.760282    11.00000    0.01761    0.01878 =
         0.03527    0.00101    0.00771    0.00951
O6    6   -0.009295    0.770374    0.748213    11.00000    0.01968    0.01816 =
         0.03425    0.00321    0.01133    0.01070
O7    6    0.007714    0.590164    0.737053    11.00000    0.02132    0.01606 =
         0.04449    0.00167    0.01607    0.00719
O8    6    0.220457    0.636017    0.732448    11.00000    0.02456    0.01950 =
         0.04601    0.00538    0.01752    0.01283
O9    6    0.344090    0.849583    0.758850    11.00000    0.02045    0.02263 =
         0.03600    0.00233    0.01197    0.01214
O10   6    0.687909    0.007909    0.793066    11.00000    0.03997    0.05615 =
         0.08583    0.00135    0.03512    0.01887
P1    7    0.120248    0.795865    0.572483    11.00000    0.02468    0.02116 =
         0.01544    0.00300    0.00691    0.01178
P2    7    0.236688    0.721868    0.925353    11.00000    0.01819    0.02004 =
         0.01559    0.00422    0.00479    0.00769
P3    7    0.691253    0.525711    0.724305    11.00000    0.01886    0.02151 =
         0.02707    0.00094    0.00928    0.00910
P4    7    0.009420    0.054048    0.783579    11.00000    0.01910    0.01894 =
         0.02546    0.00234    0.00730    0.01193
H1    2    0.093719    0.704326    0.478893    11.00000    0.03825
H2    2    0.253455    0.934255    0.647656    11.00000    0.03032
H3    2    0.136224    0.572650    0.858834    11.00000    0.05009
H4    2    0.389859    0.797504    1.016644    11.00000    0.03210
H5A   2    0.156730    0.953923    0.761078    11.00000    0.05112
H5B   2    0.262188    0.971345    0.783292    11.00000    0.03940
H5C   2    0.615331    0.376509    0.751028    11.00000    0.04739
H6    2    0.605712    0.599011    0.760413    11.00000    0.03345
H6D   2   -0.008033    0.825663    0.756476    11.00000    0.05417
H6E   2   -0.075019    0.716249    0.744255    11.00000    0.06455
H7    2   -0.165240    0.028492    0.759451    11.00000    0.02434
H7D   2    0.002096    0.535564    0.721503    11.00000    0.05963
H7E   2   -0.051663    0.579195    0.735696    11.00000    0.07187
H8A   2    0.283564    0.651487    0.730210    11.00000    0.03863
H8B   2    0.180882    0.574222    0.718788    11.00000    0.04559
H8C   2    0.075750    0.195818    0.753165    11.00000    0.01904
H9D   2    0.384140    0.904715    0.778048    11.00000    0.02972
H9E   2    0.381551    0.829203    0.755200    11.00000    0.05402
H10D  2    0.644859    0.029974    0.802947    11.00000    0.05911
H10E  2    0.635237   -0.063376    0.785855    11.00000    0.10155
HKLF    4

REM  RM-SKG-944-ErI-Amide
REM R1 =  0.0256 for   12294 Fo > 4sig(Fo)  and  0.0262 for all   12526 data
REM    703 parameters refined using     10 restraints

END

WGHT      0.0245      4.2940

REM Highest difference peak  1.426,  deepest hole -1.342,  1-sigma level  0.080
Q1    1   0.4992  0.7203  0.7801  11.00000  0.05    1.43
Q2    1   0.0398  0.3781  0.7267  11.00000  0.05    0.87
Q3    1   0.5612  0.7980  0.7505  11.00000  0.05    0.77
Q4    1   0.4993  0.1735  0.8281  11.00000  0.05    0.67
Q5    1   0.0061  0.4073  0.6624  11.00000  0.05    0.57
Q6    1   0.4620  0.0872  0.8572  11.00000  0.05    0.55
Q7    1   0.1510  0.6975  0.7615  11.00000  0.05    0.53
Q8    1   0.2220  0.7938  0.7760  11.00000  0.05    0.51
Q9    1   0.4632  0.0986  0.7869  11.00000  0.05    0.47
Q10   1   0.3109  0.7549  0.9496  11.00000  0.05    0.46
Q11   1   0.2214  0.6585  0.9122  11.00000  0.05    0.43
Q12   1   0.2345  0.7425  0.8862  11.00000  0.05    0.41
Q13   1   0.1256  0.8053  0.7091  11.00000  0.05    0.40
Q14   1   0.1479  0.7448  0.7875  11.00000  0.05    0.39
Q15   1   0.0087  0.0515  0.8321  11.00000  0.05    0.36
Q16   1   0.0434  0.3068  0.6970  11.00000  0.05    0.35
Q17   1   0.0591  0.6684  0.7335  11.00000  0.05    0.34
Q18   1   0.6817  0.4668  0.7294  11.00000  0.05    0.33
Q19   1   0.1391  0.7634  0.6906  11.00000  0.05    0.33
Q20   1   0.3379  0.7473  0.7487  11.00000  0.05    0.33
;
_shelx_res_checksum              25433
####################################################################### 
# 
# This file contains crystal structure data downloaded from the 
# Cambridge Structural Database (CSD) hosted by the Cambridge 
# Crystallographic Data Centre (CCDC).
# 
# Full information about CCDC data access policies and citation 
# guidelines are available at http://www.ccdc.cam.ac.uk/access/V1 
# 
# Audit and citation data items may have been added by the CCDC. 
# Please retain this information to preserve the provenance of 
# this file and to allow appropriate attribution of the data. 
# 
#######################################################################

data_SKG900
_database_code_depnum_ccdc_archive 'CCDC 1429573'
_audit_update_record             
;
2015-10-05 deposited with the CCDC.
2016-04-13 downloaded from the CCDC.
;

_audit_creation_method           SHELXL-2014/7
_shelx_SHELXL_version_number     2014/7
_chemical_name_systematic        ?
_chemical_name_common            ?
_chemical_melting_point          ?
_chemical_formula_moiety         
'C20 H60 N4 O7 P2 Y, 2(C10 H25 N2 O P), 3(I), H2 O'
_chemical_formula_sum            'C40 H112 I3 N8 O10 P4 Y'
_chemical_formula_weight         1458.87

loop_
_atom_type_symbol
_atom_type_description
_atom_type_scat_dispersion_real
_atom_type_scat_dispersion_imag
_atom_type_scat_source
C C 0.0033 0.0016 'International Tables Vol C Tables 4.2.6.8 and 6.1.1.4'
H H 0.0000 0.0000 'International Tables Vol C Tables 4.2.6.8 and 6.1.1.4'
I I -0.4742 1.8119 'International Tables Vol C Tables 4.2.6.8 and 6.1.1.4'
N N 0.0061 0.0033 'International Tables Vol C Tables 4.2.6.8 and 6.1.1.4'
O O 0.0106 0.0060 'International Tables Vol C Tables 4.2.6.8 and 6.1.1.4'
P P 0.1023 0.0942 'International Tables Vol C Tables 4.2.6.8 and 6.1.1.4'
Y Y -2.7962 3.5667 'International Tables Vol C Tables 4.2.6.8 and 6.1.1.4'

_space_group_crystal_system      triclinic
_space_group_IT_number           2
_space_group_name_H-M_alt        'P -1'
_space_group_name_Hall           '-P 1'

_shelx_space_group_comment       
;
The symmetry employed for this shelxl refinement is uniquely defined
by the following loop, which should always be used as a source of
symmetry information in preference to the above space-group names.
They are only intended as comments.
;

loop_
_space_group_symop_operation_xyz
'x, y, z'
'-x, -y, -z'

_cell_length_a                   13.7506(13)
_cell_length_b                   14.727(2)
_cell_length_c                   20.641(2)
_cell_angle_alpha                92.293(14)
_cell_angle_beta                 108.245(10)
_cell_angle_gamma                114.902(8)
_cell_volume                     3528.3(7)
_cell_formula_units_Z            2
_cell_measurement_temperature    120(2)
_cell_measurement_reflns_used    7602
_cell_measurement_theta_min      2.5
_cell_measurement_theta_max      31.5

_exptl_crystal_description       block
_exptl_crystal_colour            'pale yellow'
_exptl_crystal_density_meas      ?
_exptl_crystal_density_method    ?
_exptl_crystal_density_diffrn    1.373
_exptl_crystal_F_000             1492
_exptl_transmission_factor_min   ?
_exptl_transmission_factor_max   ?
_exptl_crystal_size_max          0.180
_exptl_crystal_size_mid          0.140
_exptl_crystal_size_min          0.060
_exptl_absorpt_coefficient_mu    2.275
_shelx_estimated_absorpt_T_min   0.685
_shelx_estimated_absorpt_T_max   0.876
_exptl_absorpt_correction_type   Multi-scan
_exptl_absorpt_correction_T_min  0.818
_exptl_absorpt_correction_T_max  1.000
_exptl_absorpt_process_details   'REQAB (Rigaku, 1998)'
_exptl_absorpt_special_details   ?
_diffrn_ambient_temperature      120(2)
_diffrn_radiation_wavelength     0.71075
_diffrn_radiation_type           MoK\a
_diffrn_source                   'Sealed Tube'
_diffrn_measurement_device_type  
;
Rigaku Saturn724+ (2x2 bin mode)
;
_diffrn_measurement_method       'profile data from \w-scans'
_diffrn_detector_area_resol_mean 28.5714
_diffrn_reflns_number            27431
_diffrn_reflns_av_unetI/netI     0.0317
_diffrn_reflns_av_R_equivalents  0.0233
_diffrn_reflns_limit_h_min       -16
_diffrn_reflns_limit_h_max       16
_diffrn_reflns_limit_k_min       -12
_diffrn_reflns_limit_k_max       17
_diffrn_reflns_limit_l_min       -24
_diffrn_reflns_limit_l_max       24
_diffrn_reflns_theta_min         2.205
_diffrn_reflns_theta_max         25.250
_diffrn_reflns_theta_full        25.242
_diffrn_measured_fraction_theta_max 0.989
_diffrn_measured_fraction_theta_full 0.989
_diffrn_reflns_Laue_measured_fraction_max 0.989
_diffrn_reflns_Laue_measured_fraction_full 0.989
_diffrn_reflns_point_group_measured_fraction_max 0.989
_diffrn_reflns_point_group_measured_fraction_full 0.989
_reflns_number_total             12633
_reflns_number_gt                11860
_reflns_threshold_expression     'I > 2\s(I)'
_reflns_Friedel_coverage         0.000
_reflns_Friedel_fraction_max     .
_reflns_Friedel_fraction_full    .

_reflns_special_details          
;
 Reflections were merged by SHELXL according to the crystal
 class for the calculation of statistics and refinement.
 
 _reflns_Friedel_fraction is defined as the number of unique
 Friedel pairs measured divided by the number that would be
 possible theoretically, ignoring centric projections and
 systematic absences.
;

_computing_data_collection       
;
CrystalClear-SM Expert 2.0 r3 (Rigaku, 2009)
;
_computing_cell_refinement       
;
CrystalClear-SM Expert 2.0 r3 (Rigaku, 2009)
;
_computing_data_reduction        
;
CrystalClear-SM Expert 2.0 r3 (Rigaku, 2009)
;
_computing_structure_solution    'SHELXS-97 (Sheldrick, 1990)'
_computing_structure_refinement  'SHELXL-2014/7 (Sheldrick, 2014)'
_computing_molecular_graphics    'CrystalStructure 4.0 (Rigaku, 2010)'
_computing_publication_material  'CrystalStructure 4.0'
_refine_special_details          ?
_refine_ls_structure_factor_coef Fsqd
_refine_ls_matrix_type           full
_refine_ls_weighting_scheme      calc
_refine_ls_weighting_details     
'w=1/[\s^2^(Fo^2^)+(0.0297P)^2^+5.0308P] where P=(Fo^2^+2Fc^2^)/3'
_atom_sites_solution_primary     ?
_atom_sites_solution_secondary   ?
_atom_sites_solution_hydrogens   mixed
_refine_ls_hydrogen_treatment    mixed
_refine_ls_extinction_method     none
_refine_ls_extinction_coef       .
_refine_ls_number_reflns         12633
_refine_ls_number_parameters     636
_refine_ls_number_restraints     2
_refine_ls_R_factor_all          0.0360
_refine_ls_R_factor_gt           0.0336
_refine_ls_wR_factor_ref         0.0775
_refine_ls_wR_factor_gt          0.0762
_refine_ls_goodness_of_fit_ref   1.060
_refine_ls_restrained_S_all      1.060
_refine_ls_shift/su_max          0.002
_refine_ls_shift/su_mean         0.000

loop_
_atom_site_label
_atom_site_type_symbol
_atom_site_fract_x
_atom_site_fract_y
_atom_site_fract_z
_atom_site_U_iso_or_equiv
_atom_site_adp_type
_atom_site_occupancy
_atom_site_site_symmetry_order
_atom_site_calc_flag
_atom_site_refinement_flags_posn
_atom_site_refinement_flags_adp
_atom_site_refinement_flags_occupancy
_atom_site_disorder_assembly
_atom_site_disorder_group
C1 C 1.0081(3) 0.6930(2) 0.47681(16) 0.0279(7) Uani 1 1 d . . . . .
C2 C 0.9904(3) 0.6358(3) 0.53608(18) 0.0380(8) Uani 1 1 d . . . . .
H2A H 0.9784 0.6754 0.5694 0.057 Uiso 1 1 calc R U . . .
H2B H 1.0586 0.6267 0.5597 0.057 Uiso 1 1 calc R U . . .
H2C H 0.9228 0.5688 0.5168 0.057 Uiso 1 1 calc R U . . .
C3 C 1.0300(3) 0.6320(3) 0.42548(18) 0.0370(8) Uani 1 1 d . . . . .
H3A H 0.9638 0.5641 0.4064 0.055 Uiso 1 1 calc R U . . .
H3B H 1.0993 0.6249 0.4499 0.055 Uiso 1 1 calc R U . . .
H3C H 1.0407 0.6681 0.3875 0.055 Uiso 1 1 calc R U . . .
C4 C 1.1123(3) 0.8004(3) 0.50623(19) 0.0380(8) Uani 1 1 d . . . . .
H4A H 1.1219 0.8363 0.4680 0.057 Uiso 1 1 calc R U . . .
H4B H 1.1820 0.7936 0.5301 0.057 Uiso 1 1 calc R U . . .
H4C H 1.0990 0.8392 0.5392 0.057 Uiso 1 1 calc R U . . .
C5 C 0.6843(3) 0.5308(3) 0.42657(17) 0.0305(7) Uani 1 1 d . . . . .
H5 H 0.7127 0.5664 0.4759 0.037 Uiso 1 1 calc R U . . .
C6 C 0.6768(3) 0.4242(3) 0.4270(2) 0.0398(9) Uani 1 1 d . . . . .
H6A H 0.6471 0.3874 0.3790 0.060 Uiso 1 1 calc R U . . .
H6B H 0.6250 0.3866 0.4506 0.060 Uiso 1 1 calc R U . . .
H6C H 0.7536 0.4304 0.4516 0.060 Uiso 1 1 calc R U . . .
C7 C 0.5659(3) 0.5226(3) 0.3890(2) 0.0449(9) Uani 1 1 d . . . . .
H7A H 0.5721 0.5913 0.3876 0.067 Uiso 1 1 calc R U . . .
H7B H 0.5148 0.4876 0.4137 0.067 Uiso 1 1 calc R U . . .
H7C H 0.5343 0.4838 0.3414 0.067 Uiso 1 1 calc R U . . .
C8 C 0.7685(3) 0.8027(3) 0.46194(18) 0.0328(8) Uani 1 1 d . . . . .
H8 H 0.7154 0.7665 0.4132 0.039 Uiso 1 1 calc R U . . .
C9 C 0.6978(4) 0.7767(3) 0.5085(2) 0.0460(10) Uani 1 1 d . . . . .
H9A H 0.6622 0.7028 0.5062 0.069 Uiso 1 1 calc R U . . .
H9B H 0.6377 0.7987 0.4927 0.069 Uiso 1 1 calc R U . . .
H9C H 0.7481 0.8120 0.5566 0.069 Uiso 1 1 calc R U . . .
C10 C 0.8251(4) 0.9169(3) 0.4627(2) 0.0489(10) Uani 1 1 d . . . . .
H10A H 0.8746 0.9543 0.5105 0.073 Uiso 1 1 calc R U . . .
H10B H 0.7656 0.9391 0.4447 0.073 Uiso 1 1 calc R U . . .
H10C H 0.8717 0.9307 0.4333 0.073 Uiso 1 1 calc R U . . .
C11 C 0.8342(3) 0.7431(2) 0.02382(16) 0.0262(7) Uani 1 1 d . . . . .
C12 C 0.7812(4) 0.6256(3) 0.0066(2) 0.0425(9) Uani 1 1 d . . . . .
H12A H 0.7861 0.5992 0.0497 0.064 Uiso 1 1 calc R U . . .
H12B H 0.8236 0.6058 -0.0166 0.064 Uiso 1 1 calc R U . . .
H12C H 0.7004 0.5971 -0.0242 0.064 Uiso 1 1 calc R U . . .
C13 C 0.9629(3) 0.7894(3) 0.07040(18) 0.0393(9) Uani 1 1 d . . . . .
H13A H 0.9953 0.8639 0.0820 0.059 Uiso 1 1 calc R U . . .
H13B H 1.0043 0.7714 0.0454 0.059 Uiso 1 1 calc R U . . .
H13C H 0.9708 0.7623 0.1133 0.059 Uiso 1 1 calc R U . . .
C14 C 0.8213(3) 0.7847(3) -0.04316(16) 0.0311(7) Uani 1 1 d . . . . .
H14A H 0.7398 0.7538 -0.0730 0.047 Uiso 1 1 calc R U . . .
H14B H 0.8642 0.7680 -0.0676 0.047 Uiso 1 1 calc R U . . .
H14C H 0.8518 0.8590 -0.0319 0.047 Uiso 1 1 calc R U . . .
C15 C 0.7878(3) 0.9730(2) 0.05826(17) 0.0292(7) Uani 1 1 d . . . . .
H15 H 0.7276 0.9328 0.0118 0.035 Uiso 1 1 calc R U . . .
C16 C 0.7390(4) 1.0247(3) 0.0952(2) 0.0442(9) Uani 1 1 d . . . . .
H16A H 0.6719 0.9726 0.1024 0.066 Uiso 1 1 calc R U . . .
H16B H 0.7157 1.0689 0.0666 0.066 Uiso 1 1 calc R U . . .
H16C H 0.7978 1.0659 0.1403 0.066 Uiso 1 1 calc R U . . .
C17 C 0.8930(3) 1.0536(3) 0.0467(2) 0.0454(10) Uani 1 1 d . . . . .
H17A H 0.9516 1.0956 0.0917 0.068 Uiso 1 1 calc R U . . .
H17B H 0.8700 1.0972 0.0174 0.068 Uiso 1 1 calc R U . . .
H17C H 0.9246 1.0196 0.0236 0.068 Uiso 1 1 calc R U . . .
C18 C 0.5393(3) 0.7332(3) 0.04743(18) 0.0335(8) Uani 1 1 d . . . . .
H18 H 0.5763 0.7768 0.0951 0.040 Uiso 1 1 calc R U . . .
C19 C 0.4637(3) 0.6247(3) 0.0515(2) 0.0516(11) Uani 1 1 d . . . . .
H19A H 0.4251 0.5813 0.0049 0.077 Uiso 1 1 calc R U . . .
H19B H 0.4058 0.6244 0.0698 0.077 Uiso 1 1 calc R U . . .
H19C H 0.5114 0.5983 0.0824 0.077 Uiso 1 1 calc R U . . .
C20 C 0.4686(3) 0.7770(3) -0.0012(2) 0.0442(9) Uani 1 1 d . . . . .
H20A H 0.5189 0.8480 -0.0010 0.066 Uiso 1 1 calc R U . . .
H20B H 0.4077 0.7745 0.0148 0.066 Uiso 1 1 calc R U . . .
H20C H 0.4340 0.7365 -0.0485 0.066 Uiso 1 1 calc R U . . .
C21 C 0.3970(3) -0.0204(3) 0.36451(18) 0.0377(8) Uani 1 1 d . . . . .
C22 C 0.3643(4) -0.1294(3) 0.3779(2) 0.0522(11) Uani 1 1 d . . . . .
H22A H 0.2818 -0.1647 0.3695 0.078 Uiso 1 1 calc R U . . .
H22B H 0.4083 -0.1264 0.4262 0.078 Uiso 1 1 calc R U . . .
H22C H 0.3819 -0.1665 0.3464 0.078 Uiso 1 1 calc R U . . .
C23 C 0.3658(4) 0.0358(3) 0.4134(2) 0.0517(11) Uani 1 1 d . . . . .
H23A H 0.3883 0.1062 0.4065 0.078 Uiso 1 1 calc R U . . .
H23B H 0.4067 0.0364 0.4619 0.078 Uiso 1 1 calc R U . . .
H23C H 0.2826 0.0004 0.4029 0.078 Uiso 1 1 calc R U . . .
C24 C 0.5257(4) 0.0385(4) 0.3769(2) 0.0550(11) Uani 1 1 d . . . . .
H24A H 0.5460 -0.0003 0.3485 0.082 Uiso 1 1 calc R U . . .
H24B H 0.5709 0.0481 0.4262 0.082 Uiso 1 1 calc R U . . .
H24C H 0.5423 0.1053 0.3640 0.082 Uiso 1 1 calc R U . . .
C25 C 0.3089(3) -0.0832(3) 0.14821(18) 0.0350(8) Uani 1 1 d . . . . .
H25 H 0.2505 -0.0569 0.1355 0.042 Uiso 1 1 calc R U . . .
C26 C 0.2485(4) -0.1966(3) 0.1169(2) 0.0523(11) Uani 1 1 d . . . . .
H26A H 0.3043 -0.2239 0.1293 0.078 Uiso 1 1 calc R U . . .
H26B H 0.2146 -0.2069 0.0661 0.078 Uiso 1 1 calc R U . . .
H26C H 0.1876 -0.2322 0.1351 0.078 Uiso 1 1 calc R U . . .
C27 C 0.4024(4) -0.0237(4) 0.1202(2) 0.0747(17) Uani 1 1 d . . . . .
H27A H 0.4303 0.0497 0.1350 0.112 Uiso 1 1 calc R U . . .
H27B H 0.3708 -0.0420 0.0692 0.112 Uiso 1 1 calc R U . . .
H27C H 0.4663 -0.0406 0.1383 0.112 Uiso 1 1 calc R U . . .
C28 C 0.2628(3) 0.1394(3) 0.27237(18) 0.0322(8) Uani 1 1 d . . . . .
H28 H 0.2200 0.1028 0.3021 0.039 Uiso 1 1 calc R U . . .
C29 C 0.1756(4) 0.1323(4) 0.2033(2) 0.0583(12) Uani 1 1 d . . . . .
H29A H 0.2159 0.1685 0.1735 0.087 Uiso 1 1 calc R U . . .
H29B H 0.1287 0.1634 0.2112 0.087 Uiso 1 1 calc R U . . .
H29C H 0.1258 0.0603 0.1804 0.087 Uiso 1 1 calc R U . . .
C30 C 0.3439(4) 0.2493(3) 0.3110(2) 0.0556(12) Uani 1 1 d . . . . .
H30A H 0.3998 0.2500 0.3546 0.083 Uiso 1 1 calc R U . . .
H30B H 0.2994 0.2814 0.3212 0.083 Uiso 1 1 calc R U . . .
H30C H 0.3848 0.2872 0.2819 0.083 Uiso 1 1 calc R U . . .
C31 C 0.9780(3) 0.4306(3) 0.12529(17) 0.0320(8) Uani 1 1 d . . . . .
C32 C 0.8530(3) 0.4034(3) 0.08032(19) 0.0449(10) Uani 1 1 d . . . . .
H32A H 0.8008 0.3379 0.0873 0.067 Uiso 1 1 calc R U . . .
H32B H 0.8443 0.3982 0.0311 0.067 Uiso 1 1 calc R U . . .
H32C H 0.8344 0.4569 0.0938 0.067 Uiso 1 1 calc R U . . .
C33 C 1.0603(4) 0.5318(3) 0.1130(2) 0.0481(10) Uani 1 1 d . . . . .
H33A H 1.0406 0.5856 0.1242 0.072 Uiso 1 1 calc R U . . .
H33B H 1.0531 0.5242 0.0641 0.072 Uiso 1 1 calc R U . . .
H33C H 1.1396 0.5501 0.1429 0.072 Uiso 1 1 calc R U . . .
C34 C 1.0052(4) 0.3441(3) 0.1068(2) 0.0480(10) Uani 1 1 d . . . . .
H34A H 1.0865 0.3637 0.1326 0.072 Uiso 1 1 calc R U . . .
H34B H 0.9894 0.3315 0.0567 0.072 Uiso 1 1 calc R U . . .
H34C H 0.9569 0.2817 0.1191 0.072 Uiso 1 1 calc R U . . .
C35 C 0.7833(3) 0.3159(2) 0.22649(17) 0.0265(7) Uani 1 1 d . . . . .
H35 H 0.7595 0.3627 0.1995 0.032 Uiso 1 1 calc R U . . .
C36 C 0.6995(3) 0.2066(3) 0.1874(2) 0.0410(9) Uani 1 1 d . . . . .
H36A H 0.7046 0.1970 0.1416 0.061 Uiso 1 1 calc R U . . .
H36B H 0.6209 0.1934 0.1817 0.061 Uiso 1 1 calc R U . . .
H36C H 0.7190 0.1589 0.2139 0.061 Uiso 1 1 calc R U . . .
C37 C 0.7764(3) 0.3318(3) 0.29769(18) 0.0409(9) Uani 1 1 d . . . . .
H37A H 0.7964 0.2848 0.3246 0.061 Uiso 1 1 calc R U . . .
H37B H 0.6979 0.3187 0.2922 0.061 Uiso 1 1 calc R U . . .
H37C H 0.8303 0.4024 0.3223 0.061 Uiso 1 1 calc R U . . .
C38 C 1.1716(3) 0.4918(3) 0.33730(17) 0.0307(7) Uani 1 1 d . . . . .
H38 H 1.1084 0.4731 0.3562 0.037 Uiso 1 1 calc R U . . .
C39 C 1.2389(3) 0.4339(3) 0.3659(2) 0.0441(9) Uani 1 1 d . . . . .
H39A H 1.1860 0.3608 0.3560 0.066 Uiso 1 1 calc R U . . .
H39B H 1.2788 0.4584 0.4163 0.066 Uiso 1 1 calc R U . . .
H39C H 1.2954 0.4451 0.3437 0.066 Uiso 1 1 calc R U . . .
C40 C 1.2465(4) 0.6069(3) 0.3588(2) 0.0462(10) Uani 1 1 d . . . . .
H40A H 1.3099 0.6266 0.3415 0.069 Uiso 1 1 calc R U . . .
H40B H 1.2780 0.6268 0.4097 0.069 Uiso 1 1 calc R U . . .
H40C H 1.2001 0.6415 0.3391 0.069 Uiso 1 1 calc R U . . .
I1 I 0.51281(2) 0.39049(2) 0.17267(2) 0.03304(6) Uani 1 1 d . . . . .
I2 I 0.97023(2) 1.12470(2) 0.31716(2) 0.03271(6) Uani 1 1 d . . . . .
I29 I 0.50129(2) 0.76674(2) 0.26425(2) 0.06103(10) Uani 1 1 d . . . . .
N1 N 0.7656(2) 0.5920(2) 0.39429(13) 0.0272(6) Uani 1 1 d . . . . .
H1 H 0.7856 0.5515 0.3753 0.033 Uiso 1 1 d R U . . .
N2 N 0.8557(2) 0.7648(2) 0.48337(13) 0.0278(6) Uani 1 1 d . . . . .
H2 H 0.9213 0.8137 0.5127 0.033 Uiso 1 1 d R U . . .
N3 N 0.6307(2) 0.7366(2) 0.02310(14) 0.0250(6) Uani 1 1 d . . . . .
N4 N 0.8167(2) 0.9026(2) 0.09884(13) 0.0279(6) Uani 1 1 d . . . . .
H4 H 0.8922 0.9289 0.1168 0.033 Uiso 1 1 d R U . . .
N5 N 1.1187(2) 0.4595(2) 0.26061(13) 0.0264(6) Uani 1 1 d . . . . .
H5C H 1.1679 0.4964 0.2419 0.032 Uiso 1 1 d R U . . .
N6 N 0.9013(2) 0.3415(2) 0.23163(15) 0.0293(6) Uani 1 1 d D . . . .
N7 N 0.3601(2) -0.0647(2) 0.22499(14) 0.0324(6) Uani 1 1 d . . . . .
H7 H 0.3696 -0.1176 0.2375 0.039 Uiso 1 1 d R U . . .
N8 N 0.3297(2) 0.0884(2) 0.26141(14) 0.0298(6) Uani 1 1 d . . . . .
H8C H 0.4036 0.1307 0.2817 0.036 Uiso 1 1 d R U . . .
O1 O 0.89849(19) 0.75292(16) 0.36685(10) 0.0253(5) Uani 1 1 d . . . . .
O2 O 0.78330(18) 0.73726(16) 0.14037(10) 0.0253(5) Uani 1 1 d . . . . .
O3 O 0.96549(19) 0.53202(16) 0.23315(12) 0.0294(5) Uani 1 1 d . . . . .
O4 O 0.18334(19) -0.08890(16) 0.26372(13) 0.0326(5) Uani 1 1 d . . . . .
O5 O 0.80082(14) 0.57221(10) 0.23916(11) 0.0263(5) Uani 1 1 d G . . . .
H5A H 0.7307 0.5236 0.2195 0.039 Uiso 1 1 d G U . . .
H5B H 0.8483 0.5521 0.2319 0.039 Uiso 1 1 d G U . . .
O6 O 1.00942(12) 0.72963(10) 0.25174(11) 0.0242(5) Uani 1 1 d G . . . .
H6D H 1.0755 0.7783 0.2546 0.036 Uiso 1 1 d G U . . .
H6E H 1.0086 0.6708 0.2439 0.036 Uiso 1 1 d G U . . .
O7 O 0.99326(16) 0.91064(9) 0.26409(12) 0.0307(5) Uani 1 1 d G . . . .
H7D H 0.9984 0.9669 0.2834 0.046 Uiso 1 1 d G U . . .
H7E H 1.0598 0.9215 0.2627 0.046 Uiso 1 1 d G U . . .
O8 O 0.7792(2) 0.86463(18) 0.26800(14) 0.0309(5) Uani 1 1 d D . . . .
O9 O 0.65487(15) 0.65067(15) 0.24066(11) 0.0273(5) Uani 1 1 d G . . . .
H9D H 0.6115 0.6758 0.2483 0.041 Uiso 1 1 d G U . . .
H9E H 0.6123 0.5874 0.2188 0.041 Uiso 1 1 d G U . . .
O10 O 0.31259(16) 0.4931(2) 0.20730(17) 0.0660(9) Uani 1 1 d G . . . .
H10D H 0.3463 0.4607 0.1949 0.099 Uiso 1 1 d G U . . .
H10E H 0.3601 0.5580 0.2208 0.099 Uiso 1 1 d G U . . .
P1 P 0.87946(7) 0.70373(6) 0.42776(4) 0.02253(17) Uani 1 1 d . . . . .
P2 P 0.76375(7) 0.77868(6) 0.07446(4) 0.02140(16) Uani 1 1 d . . . . .
P3 P 0.99105(7) 0.44621(6) 0.21641(4) 0.02297(17) Uani 1 1 d . . . . .
P4 P 0.30862(7) -0.02620(6) 0.27561(4) 0.02627(18) Uani 1 1 d . . . . .
Y1 Y 0.84837(2) 0.74656(2) 0.25360(2) 0.01780(7) Uani 1 1 d . . . . .
H3 H 0.608(3) 0.696(3) -0.011(2) 0.037(12) Uiso 1 1 d . . . . .
H6 H 0.929(3) 0.300(2) 0.2452(18) 0.039(11) Uiso 1 1 d D . . . .
H8A H 0.818(3) 0.9255(15) 0.2793(19) 0.039(11) Uiso 1 1 d D . . . .
H8B H 0.722(4) 0.853(3) 0.268(2) 0.039(13) Uiso 1 1 d . . . . .

loop_
_atom_site_aniso_label
_atom_site_aniso_U_11
_atom_site_aniso_U_22
_atom_site_aniso_U_33
_atom_site_aniso_U_23
_atom_site_aniso_U_13
_atom_site_aniso_U_12
C1 0.0326(18) 0.0289(17) 0.0235(16) 0.0037(13) 0.0070(14) 0.0177(15)
C2 0.045(2) 0.038(2) 0.0311(19) 0.0117(16) 0.0079(16) 0.0226(18)
C3 0.044(2) 0.046(2) 0.0338(19) 0.0065(16) 0.0125(16) 0.0332(19)
C4 0.0321(19) 0.039(2) 0.039(2) 0.0062(16) 0.0069(16) 0.0168(17)
C5 0.0300(18) 0.0336(18) 0.0244(16) 0.0048(14) 0.0116(14) 0.0102(15)
C6 0.041(2) 0.0331(19) 0.045(2) 0.0112(17) 0.0180(18) 0.0144(17)
C7 0.033(2) 0.045(2) 0.052(2) 0.0051(19) 0.0141(18) 0.0140(18)
C8 0.038(2) 0.0341(18) 0.0305(18) -0.0004(15) 0.0106(15) 0.0219(16)
C9 0.049(2) 0.055(2) 0.047(2) 0.0027(19) 0.0232(19) 0.032(2)
C10 0.056(3) 0.037(2) 0.054(2) 0.0051(18) 0.012(2) 0.028(2)
C11 0.0226(16) 0.0323(17) 0.0248(16) 0.0074(14) 0.0083(13) 0.0136(14)
C12 0.060(3) 0.036(2) 0.048(2) 0.0116(17) 0.029(2) 0.0292(19)
C13 0.0270(19) 0.063(3) 0.0340(19) 0.0144(18) 0.0122(15) 0.0247(18)
C14 0.0270(17) 0.0377(19) 0.0252(17) 0.0051(14) 0.0088(14) 0.0123(15)
C15 0.0311(18) 0.0253(16) 0.0290(17) 0.0067(14) 0.0074(14) 0.0132(15)
C16 0.053(2) 0.042(2) 0.039(2) -0.0001(17) 0.0119(18) 0.028(2)
C17 0.047(2) 0.0278(19) 0.059(3) 0.0160(18) 0.020(2) 0.0144(18)
C18 0.0232(17) 0.045(2) 0.0289(18) 0.0059(15) 0.0097(14) 0.0123(16)
C19 0.030(2) 0.055(3) 0.056(3) 0.021(2) 0.0175(19) 0.0050(19)
C20 0.030(2) 0.057(2) 0.048(2) 0.0060(19) 0.0109(17) 0.0247(19)
C21 0.045(2) 0.038(2) 0.0314(19) 0.0053(16) 0.0095(16) 0.0237(18)
C22 0.067(3) 0.056(3) 0.049(2) 0.021(2) 0.023(2) 0.040(2)
C23 0.076(3) 0.059(3) 0.031(2) 0.0083(19) 0.019(2) 0.042(2)
C24 0.043(2) 0.064(3) 0.041(2) -0.003(2) -0.0055(19) 0.025(2)
C25 0.0309(19) 0.0373(19) 0.0317(18) -0.0034(15) 0.0110(15) 0.0120(16)
C26 0.044(2) 0.043(2) 0.057(3) -0.010(2) 0.003(2) 0.021(2)
C27 0.053(3) 0.090(4) 0.045(3) 0.001(3) 0.025(2) -0.003(3)
C28 0.039(2) 0.0276(17) 0.0372(19) 0.0110(15) 0.0201(16) 0.0170(16)
C29 0.069(3) 0.087(3) 0.050(3) 0.036(2) 0.028(2) 0.057(3)
C30 0.068(3) 0.0267(19) 0.078(3) 0.007(2) 0.045(3) 0.015(2)
C31 0.0321(19) 0.0314(18) 0.0298(18) 0.0035(14) 0.0107(15) 0.0126(15)
C32 0.035(2) 0.054(2) 0.034(2) 0.0093(18) 0.0032(16) 0.0159(19)
C33 0.046(2) 0.053(2) 0.037(2) 0.0177(19) 0.0171(18) 0.014(2)
C34 0.049(2) 0.048(2) 0.043(2) -0.0116(19) 0.0168(19) 0.021(2)
C35 0.0214(16) 0.0257(16) 0.0317(17) 0.0032(14) 0.0081(13) 0.0113(14)
C36 0.035(2) 0.0304(19) 0.050(2) 0.0006(17) 0.0095(17) 0.0132(17)
C37 0.035(2) 0.050(2) 0.036(2) 0.0030(17) 0.0135(16) 0.0184(18)
C38 0.0260(17) 0.0400(19) 0.0310(18) 0.0091(15) 0.0137(14) 0.0168(15)
C39 0.039(2) 0.055(2) 0.043(2) 0.0203(19) 0.0122(17) 0.027(2)
C40 0.044(2) 0.046(2) 0.039(2) -0.0045(18) 0.0094(18) 0.0166(19)
I1 0.02162(11) 0.03141(12) 0.03477(13) -0.00510(9) 0.00386(9) 0.00758(9)
I2 0.03967(13) 0.02251(11) 0.03386(12) 0.00012(9) 0.00977(10) 0.01538(10)
I29 0.04028(16) 0.05049(17) 0.1121(3) 0.01307(16) 0.03734(17) 0.03188(14)
N1 0.0318(15) 0.0272(14) 0.0230(13) 0.0026(11) 0.0117(12) 0.0130(12)
N2 0.0289(15) 0.0314(15) 0.0222(13) 0.0001(11) 0.0061(11) 0.0158(12)
N3 0.0206(14) 0.0280(14) 0.0199(14) 0.0012(12) 0.0040(11) 0.0080(12)
N4 0.0226(14) 0.0251(14) 0.0294(14) 0.0055(11) 0.0031(11) 0.0096(12)
N5 0.0215(14) 0.0313(14) 0.0313(14) 0.0064(12) 0.0117(11) 0.0148(12)
N6 0.0264(15) 0.0266(14) 0.0432(17) 0.0100(13) 0.0140(13) 0.0184(13)
N7 0.0294(15) 0.0361(16) 0.0331(15) 0.0004(13) 0.0114(13) 0.0167(13)
N8 0.0240(14) 0.0258(14) 0.0357(15) 0.0022(12) 0.0121(12) 0.0073(12)
O1 0.0314(12) 0.0242(11) 0.0217(11) 0.0047(9) 0.0089(9) 0.0144(10)
O2 0.0241(11) 0.0283(11) 0.0229(11) 0.0078(9) 0.0079(9) 0.0117(10)
O3 0.0249(12) 0.0235(11) 0.0438(14) 0.0033(10) 0.0129(10) 0.0147(10)
O4 0.0250(12) 0.0221(11) 0.0526(15) 0.0050(10) 0.0180(11) 0.0098(10)
O5 0.0178(11) 0.0186(10) 0.0421(13) 0.0011(9) 0.0096(10) 0.0093(9)
O6 0.0203(11) 0.0181(10) 0.0367(12) 0.0049(9) 0.0122(9) 0.0097(9)
O7 0.0252(12) 0.0203(11) 0.0499(14) 0.0025(10) 0.0178(11) 0.0107(10)
O8 0.0288(14) 0.0225(13) 0.0490(15) 0.0063(11) 0.0184(12) 0.0156(11)
O9 0.0220(11) 0.0244(11) 0.0408(13) 0.0052(10) 0.0137(10) 0.0138(10)
O10 0.0462(18) 0.067(2) 0.090(2) 0.0050(18) 0.0345(17) 0.0245(16)
P1 0.0270(4) 0.0235(4) 0.0188(4) 0.0035(3) 0.0074(3) 0.0139(3)
P2 0.0196(4) 0.0230(4) 0.0196(4) 0.0057(3) 0.0059(3) 0.0088(3)
P3 0.0220(4) 0.0217(4) 0.0288(4) 0.0030(3) 0.0088(3) 0.0138(3)
P4 0.0225(4) 0.0250(4) 0.0309(4) 0.0017(3) 0.0105(3) 0.0104(3)
Y1 0.01921(15) 0.01841(14) 0.01934(14) 0.00454(11) 0.00770(11) 0.01121(12)

_geom_special_details            
;
 All esds (except the esd in the dihedral angle between two l.s. planes)
 are estimated using the full covariance matrix.  The cell esds are taken
 into account individually in the estimation of esds in distances, angles
 and torsion angles; correlations between esds in cell parameters are only
 used when they are defined by crystal symmetry.  An approximate (isotropic)
 treatment of cell esds is used for estimating esds involving l.s. planes.
;

loop_
_geom_bond_atom_site_label_1
_geom_bond_atom_site_label_2
_geom_bond_distance
_geom_bond_site_symmetry_2
_geom_bond_publ_flag
C1 C2 1.537(4) . ?
C1 C3 1.541(4) . ?
C1 C4 1.546(5) . ?
C1 P1 1.818(3) . ?
C2 H2A 0.9800 . ?
C2 H2B 0.9800 . ?
C2 H2C 0.9800 . ?
C3 H3A 0.9800 . ?
C3 H3B 0.9800 . ?
C3 H3C 0.9800 . ?
C4 H4A 0.9800 . ?
C4 H4B 0.9800 . ?
C4 H4C 0.9800 . ?
C5 N1 1.474(4) . ?
C5 C7 1.517(5) . ?
C5 C6 1.530(5) . ?
C5 H5 1.0000 . ?
C6 H6A 0.9800 . ?
C6 H6B 0.9800 . ?
C6 H6C 0.9800 . ?
C7 H7A 0.9800 . ?
C7 H7B 0.9800 . ?
C7 H7C 0.9800 . ?
C8 N2 1.482(4) . ?
C8 C9 1.521(5) . ?
C8 C10 1.524(5) . ?
C8 H8 1.0000 . ?
C9 H9A 0.9800 . ?
C9 H9B 0.9800 . ?
C9 H9C 0.9800 . ?
C10 H10A 0.9800 . ?
C10 H10B 0.9800 . ?
C10 H10C 0.9800 . ?
C11 C14 1.524(4) . ?
C11 C12 1.543(5) . ?
C11 C13 1.546(4) . ?
C11 P2 1.822(3) . ?
C12 H12A 0.9800 . ?
C12 H12B 0.9800 . ?
C12 H12C 0.9800 . ?
C13 H13A 0.9800 . ?
C13 H13B 0.9800 . ?
C13 H13C 0.9800 . ?
C14 H14A 0.9800 . ?
C14 H14B 0.9800 . ?
C14 H14C 0.9800 . ?
C15 N4 1.464(4) . ?
C15 C16 1.522(5) . ?
C15 C17 1.533(5) . ?
C15 H15 1.0000 . ?
C16 H16A 0.9800 . ?
C16 H16B 0.9800 . ?
C16 H16C 0.9800 . ?
C17 H17A 0.9800 . ?
C17 H17B 0.9800 . ?
C17 H17C 0.9800 . ?
C18 N3 1.476(4) . ?
C18 C19 1.519(5) . ?
C18 C20 1.528(5) . ?
C18 H18 1.0000 . ?
C19 H19A 0.9800 . ?
C19 H19B 0.9800 . ?
C19 H19C 0.9800 . ?
C20 H20A 0.9800 . ?
C20 H20B 0.9800 . ?
C20 H20C 0.9800 . ?
C21 C24 1.534(6) . ?
C21 C22 1.536(5) . ?
C21 C23 1.547(5) . ?
C21 P4 1.832(4) . ?
C22 H22A 0.9800 . ?
C22 H22B 0.9800 . ?
C22 H22C 0.9800 . ?
C23 H23A 0.9800 . ?
C23 H23B 0.9800 . ?
C23 H23C 0.9800 . ?
C24 H24A 0.9800 . ?
C24 H24B 0.9800 . ?
C24 H24C 0.9800 . ?
C25 N7 1.479(4) . ?
C25 C26 1.519(5) . ?
C25 C27 1.520(5) . ?
C25 H25 1.0000 . ?
C26 H26A 0.9800 . ?
C26 H26B 0.9800 . ?
C26 H26C 0.9800 . ?
C27 H27A 0.9800 . ?
C27 H27B 0.9800 . ?
C27 H27C 0.9800 . ?
C28 N8 1.470(4) . ?
C28 C29 1.515(5) . ?
C28 C30 1.523(5) . ?
C28 H28 1.0000 . ?
C29 H29A 0.9800 . ?
C29 H29B 0.9800 . ?
C29 H29C 0.9800 . ?
C30 H30A 0.9800 . ?
C30 H30B 0.9800 . ?
C30 H30C 0.9800 . ?
C31 C33 1.534(5) . ?
C31 C34 1.536(5) . ?
C31 C32 1.539(5) . ?
C31 P3 1.828(3) . ?
C32 H32A 0.9800 . ?
C32 H32B 0.9800 . ?
C32 H32C 0.9800 . ?
C33 H33A 0.9800 . ?
C33 H33B 0.9800 . ?
C33 H33C 0.9800 . ?
C34 H34A 0.9800 . ?
C34 H34B 0.9800 . ?
C34 H34C 0.9800 . ?
C35 N6 1.469(4) . ?
C35 C37 1.518(5) . ?
C35 C36 1.524(5) . ?
C35 H35 1.0000 . ?
C36 H36A 0.9800 . ?
C36 H36B 0.9800 . ?
C36 H36C 0.9800 . ?
C37 H37A 0.9800 . ?
C37 H37B 0.9800 . ?
C37 H37C 0.9800 . ?
C38 N5 1.479(4) . ?
C38 C39 1.515(5) . ?
C38 C40 1.521(5) . ?
C38 H38 1.0000 . ?
C39 H39A 0.9800 . ?
C39 H39B 0.9800 . ?
C39 H39C 0.9800 . ?
C40 H40A 0.9800 . ?
C40 H40B 0.9800 . ?
C40 H40C 0.9800 . ?
N1 P1 1.642(3) . ?
N1 H1 0.8799 . ?
N2 P1 1.623(3) . ?
N2 H2 0.8800 . ?
N3 P2 1.623(3) . ?
N3 H3 0.78(4) . ?
N4 P2 1.641(3) . ?
N4 H4 0.8801 . ?
N5 P3 1.626(3) . ?
N5 H5C 0.8800 . ?
N6 P3 1.637(3) . ?
N6 H6 0.850(18) . ?
N7 P4 1.633(3) . ?
N7 H7 0.8800 . ?
N8 P4 1.642(3) . ?
N8 H8C 0.8799 . ?
O1 P1 1.514(2) . ?
O1 Y1 2.206(2) . ?
O2 P2 1.507(2) . ?
O2 Y1 2.201(2) . ?
O3 P3 1.502(2) . ?
O4 P4 1.503(2) . ?
O5 Y1 2.3478(14) . ?
O5 H5A 0.8699 . ?
O5 H5B 0.8702 . ?
O6 Y1 2.3421(13) . ?
O6 H6D 0.8700 . ?
O6 H6E 0.8702 . ?
O7 Y1 2.3428(15) . ?
O7 H7D 0.8698 . ?
O7 H7E 0.8701 . ?
O8 Y1 2.355(2) . ?
O8 H8A 0.803(19) . ?
O8 H8B 0.74(4) . ?
O9 Y1 2.3465(18) . ?
O9 H9D 0.8699 . ?
O9 H9E 0.8698 . ?
O10 H10D 0.8704 . ?
O10 H10E 0.8703 . ?

loop_
_geom_angle_atom_site_label_1
_geom_angle_atom_site_label_2
_geom_angle_atom_site_label_3
_geom_angle
_geom_angle_site_symmetry_1
_geom_angle_site_symmetry_3
_geom_angle_publ_flag
C2 C1 C3 109.3(3) . . ?
C2 C1 C4 110.4(3) . . ?
C3 C1 C4 109.2(3) . . ?
C2 C1 P1 110.8(2) . . ?
C3 C1 P1 106.9(2) . . ?
C4 C1 P1 110.1(2) . . ?
C1 C2 H2A 109.5 . . ?
C1 C2 H2B 109.5 . . ?
H2A C2 H2B 109.5 . . ?
C1 C2 H2C 109.5 . . ?
H2A C2 H2C 109.5 . . ?
H2B C2 H2C 109.5 . . ?
C1 C3 H3A 109.5 . . ?
C1 C3 H3B 109.5 . . ?
H3A C3 H3B 109.5 . . ?
C1 C3 H3C 109.5 . . ?
H3A C3 H3C 109.5 . . ?
H3B C3 H3C 109.5 . . ?
C1 C4 H4A 109.5 . . ?
C1 C4 H4B 109.5 . . ?
H4A C4 H4B 109.5 . . ?
C1 C4 H4C 109.5 . . ?
H4A C4 H4C 109.5 . . ?
H4B C4 H4C 109.5 . . ?
N1 C5 C7 110.4(3) . . ?
N1 C5 C6 111.4(3) . . ?
C7 C5 C6 110.2(3) . . ?
N1 C5 H5 108.2 . . ?
C7 C5 H5 108.2 . . ?
C6 C5 H5 108.2 . . ?
C5 C6 H6A 109.5 . . ?
C5 C6 H6B 109.5 . . ?
H6A C6 H6B 109.5 . . ?
C5 C6 H6C 109.5 . . ?
H6A C6 H6C 109.5 . . ?
H6B C6 H6C 109.5 . . ?
C5 C7 H7A 109.5 . . ?
C5 C7 H7B 109.5 . . ?
H7A C7 H7B 109.5 . . ?
C5 C7 H7C 109.5 . . ?
H7A C7 H7C 109.5 . . ?
H7B C7 H7C 109.5 . . ?
N2 C8 C9 109.7(3) . . ?
N2 C8 C10 110.9(3) . . ?
C9 C8 C10 112.0(3) . . ?
N2 C8 H8 108.0 . . ?
C9 C8 H8 108.0 . . ?
C10 C8 H8 108.0 . . ?
C8 C9 H9A 109.5 . . ?
C8 C9 H9B 109.5 . . ?
H9A C9 H9B 109.5 . . ?
C8 C9 H9C 109.5 . . ?
H9A C9 H9C 109.5 . . ?
H9B C9 H9C 109.5 . . ?
C8 C10 H10A 109.5 . . ?
C8 C10 H10B 109.5 . . ?
H10A C10 H10B 109.5 . . ?
C8 C10 H10C 109.5 . . ?
H10A C10 H10C 109.5 . . ?
H10B C10 H10C 109.5 . . ?
C14 C11 C12 110.0(3) . . ?
C14 C11 C13 109.8(3) . . ?
C12 C11 C13 110.1(3) . . ?
C14 C11 P2 111.6(2) . . ?
C12 C11 P2 108.8(2) . . ?
C13 C11 P2 106.5(2) . . ?
C11 C12 H12A 109.5 . . ?
C11 C12 H12B 109.5 . . ?
H12A C12 H12B 109.5 . . ?
C11 C12 H12C 109.5 . . ?
H12A C12 H12C 109.5 . . ?
H12B C12 H12C 109.5 . . ?
C11 C13 H13A 109.5 . . ?
C11 C13 H13B 109.5 . . ?
H13A C13 H13B 109.5 . . ?
C11 C13 H13C 109.5 . . ?
H13A C13 H13C 109.5 . . ?
H13B C13 H13C 109.5 . . ?
C11 C14 H14A 109.5 . . ?
C11 C14 H14B 109.5 . . ?
H14A C14 H14B 109.5 . . ?
C11 C14 H14C 109.5 . . ?
H14A C14 H14C 109.5 . . ?
H14B C14 H14C 109.5 . . ?
N4 C15 C16 109.7(3) . . ?
N4 C15 C17 111.5(3) . . ?
C16 C15 C17 110.1(3) . . ?
N4 C15 H15 108.5 . . ?
C16 C15 H15 108.5 . . ?
C17 C15 H15 108.5 . . ?
C15 C16 H16A 109.5 . . ?
C15 C16 H16B 109.5 . . ?
H16A C16 H16B 109.5 . . ?
C15 C16 H16C 109.5 . . ?
H16A C16 H16C 109.5 . . ?
H16B C16 H16C 109.5 . . ?
C15 C17 H17A 109.5 . . ?
C15 C17 H17B 109.5 . . ?
H17A C17 H17B 109.5 . . ?
C15 C17 H17C 109.5 . . ?
H17A C17 H17C 109.5 . . ?
H17B C17 H17C 109.5 . . ?
N3 C18 C19 110.6(3) . . ?
N3 C18 C20 109.4(3) . . ?
C19 C18 C20 111.3(3) . . ?
N3 C18 H18 108.5 . . ?
C19 C18 H18 108.5 . . ?
C20 C18 H18 108.5 . . ?
C18 C19 H19A 109.5 . . ?
C18 C19 H19B 109.5 . . ?
H19A C19 H19B 109.5 . . ?
C18 C19 H19C 109.5 . . ?
H19A C19 H19C 109.5 . . ?
H19B C19 H19C 109.5 . . ?
C18 C20 H20A 109.5 . . ?
C18 C20 H20B 109.5 . . ?
H20A C20 H20B 109.5 . . ?
C18 C20 H20C 109.5 . . ?
H20A C20 H20C 109.5 . . ?
H20B C20 H20C 109.5 . . ?
C24 C21 C22 111.6(3) . . ?
C24 C21 C23 110.0(3) . . ?
C22 C21 C23 108.5(3) . . ?
C24 C21 P4 111.1(3) . . ?
C22 C21 P4 109.3(3) . . ?
C23 C21 P4 106.2(3) . . ?
C21 C22 H22A 109.5 . . ?
C21 C22 H22B 109.5 . . ?
H22A C22 H22B 109.5 . . ?
C21 C22 H22C 109.5 . . ?
H22A C22 H22C 109.5 . . ?
H22B C22 H22C 109.5 . . ?
C21 C23 H23A 109.5 . . ?
C21 C23 H23B 109.5 . . ?
H23A C23 H23B 109.5 . . ?
C21 C23 H23C 109.5 . . ?
H23A C23 H23C 109.5 . . ?
H23B C23 H23C 109.5 . . ?
C21 C24 H24A 109.5 . . ?
C21 C24 H24B 109.5 . . ?
H24A C24 H24B 109.5 . . ?
C21 C24 H24C 109.5 . . ?
H24A C24 H24C 109.5 . . ?
H24B C24 H24C 109.5 . . ?
N7 C25 C26 111.0(3) . . ?
N7 C25 C27 109.2(3) . . ?
C26 C25 C27 111.7(4) . . ?
N7 C25 H25 108.3 . . ?
C26 C25 H25 108.3 . . ?
C27 C25 H25 108.3 . . ?
C25 C26 H26A 109.5 . . ?
C25 C26 H26B 109.5 . . ?
H26A C26 H26B 109.5 . . ?
C25 C26 H26C 109.5 . . ?
H26A C26 H26C 109.5 . . ?
H26B C26 H26C 109.5 . . ?
C25 C27 H27A 109.5 . . ?
C25 C27 H27B 109.5 . . ?
H27A C27 H27B 109.5 . . ?
C25 C27 H27C 109.5 . . ?
H27A C27 H27C 109.5 . . ?
H27B C27 H27C 109.5 . . ?
N8 C28 C29 109.9(3) . . ?
N8 C28 C30 109.8(3) . . ?
C29 C28 C30 112.5(3) . . ?
N8 C28 H28 108.2 . . ?
C29 C28 H28 108.2 . . ?
C30 C28 H28 108.2 . . ?
C28 C29 H29A 109.5 . . ?
C28 C29 H29B 109.5 . . ?
H29A C29 H29B 109.5 . . ?
C28 C29 H29C 109.5 . . ?
H29A C29 H29C 109.5 . . ?
H29B C29 H29C 109.5 . . ?
C28 C30 H30A 109.5 . . ?
C28 C30 H30B 109.5 . . ?
H30A C30 H30B 109.5 . . ?
C28 C30 H30C 109.5 . . ?
H30A C30 H30C 109.5 . . ?
H30B C30 H30C 109.5 . . ?
C33 C31 C34 110.7(3) . . ?
C33 C31 C32 109.6(3) . . ?
C34 C31 C32 109.4(3) . . ?
C33 C31 P3 109.0(2) . . ?
C34 C31 P3 110.5(3) . . ?
C32 C31 P3 107.5(2) . . ?
C31 C32 H32A 109.5 . . ?
C31 C32 H32B 109.5 . . ?
H32A C32 H32B 109.5 . . ?
C31 C32 H32C 109.5 . . ?
H32A C32 H32C 109.5 . . ?
H32B C32 H32C 109.5 . . ?
C31 C33 H33A 109.5 . . ?
C31 C33 H33B 109.5 . . ?
H33A C33 H33B 109.5 . . ?
C31 C33 H33C 109.5 . . ?
H33A C33 H33C 109.5 . . ?
H33B C33 H33C 109.5 . . ?
C31 C34 H34A 109.5 . . ?
C31 C34 H34B 109.5 . . ?
H34A C34 H34B 109.5 . . ?
C31 C34 H34C 109.5 . . ?
H34A C34 H34C 109.5 . . ?
H34B C34 H34C 109.5 . . ?
N6 C35 C37 111.6(3) . . ?
N6 C35 C36 111.3(3) . . ?
C37 C35 C36 110.1(3) . . ?
N6 C35 H35 107.9 . . ?
C37 C35 H35 107.9 . . ?
C36 C35 H35 107.9 . . ?
C35 C36 H36A 109.5 . . ?
C35 C36 H36B 109.5 . . ?
H36A C36 H36B 109.5 . . ?
C35 C36 H36C 109.5 . . ?
H36A C36 H36C 109.5 . . ?
H36B C36 H36C 109.5 . . ?
C35 C37 H37A 109.5 . . ?
C35 C37 H37B 109.5 . . ?
H37A C37 H37B 109.5 . . ?
C35 C37 H37C 109.5 . . ?
H37A C37 H37C 109.5 . . ?
H37B C37 H37C 109.5 . . ?
N5 C38 C39 108.9(3) . . ?
N5 C38 C40 111.0(3) . . ?
C39 C38 C40 112.0(3) . . ?
N5 C38 H38 108.3 . . ?
C39 C38 H38 108.3 . . ?
C40 C38 H38 108.3 . . ?
C38 C39 H39A 109.5 . . ?
C38 C39 H39B 109.5 . . ?
H39A C39 H39B 109.5 . . ?
C38 C39 H39C 109.5 . . ?
H39A C39 H39C 109.5 . . ?
H39B C39 H39C 109.5 . . ?
C38 C40 H40A 109.5 . . ?
C38 C40 H40B 109.5 . . ?
H40A C40 H40B 109.5 . . ?
C38 C40 H40C 109.5 . . ?
H40A C40 H40C 109.5 . . ?
H40B C40 H40C 109.5 . . ?
C5 N1 P1 128.6(2) . . ?
C5 N1 H1 108.0 . . ?
P1 N1 H1 107.9 . . ?
C8 N2 P1 122.5(2) . . ?
C8 N2 H2 109.9 . . ?
P1 N2 H2 109.9 . . ?
C18 N3 P2 123.2(2) . . ?
C18 N3 H3 114(3) . . ?
P2 N3 H3 117(3) . . ?
C15 N4 P2 127.5(2) . . ?
C15 N4 H4 107.8 . . ?
P2 N4 H4 108.2 . . ?
C38 N5 P3 122.5(2) . . ?
C38 N5 H5C 109.6 . . ?
P3 N5 H5C 109.8 . . ?
C35 N6 P3 126.1(2) . . ?
C35 N6 H6 119(3) . . ?
P3 N6 H6 115(3) . . ?
C25 N7 P4 122.6(2) . . ?
C25 N7 H7 109.3 . . ?
P4 N7 H7 109.8 . . ?
C28 N8 P4 125.0(2) . . ?
C28 N8 H8C 109.0 . . ?
P4 N8 H8C 108.6 . . ?
P1 O1 Y1 150.05(13) . . ?
P2 O2 Y1 155.71(14) . . ?
Y1 O5 H5A 123.5 . . ?
Y1 O5 H5B 119.8 . . ?
H5A O5 H5B 109.4 . . ?
Y1 O6 H6D 127.1 . . ?
Y1 O6 H6E 123.2 . . ?
H6D O6 H6E 109.5 . . ?
Y1 O7 H7D 124.8 . . ?
Y1 O7 H7E 122.5 . . ?
H7D O7 H7E 109.5 . . ?
Y1 O8 H8A 125(3) . . ?
Y1 O8 H8B 127(3) . . ?
H8A O8 H8B 107(4) . . ?
Y1 O9 H9D 125.2 . . ?
Y1 O9 H9E 124.0 . . ?
H9D O9 H9E 109.5 . . ?
H10D O10 H10E 109.4 . . ?
O1 P1 N2 116.25(13) . . ?
O1 P1 N1 106.26(13) . . ?
N2 P1 N1 107.50(15) . . ?
O1 P1 C1 108.43(14) . . ?
N2 P1 C1 105.96(14) . . ?
N1 P1 C1 112.61(15) . . ?
O2 P2 N3 116.21(13) . . ?
O2 P2 N4 106.26(13) . . ?
N3 P2 N4 107.04(14) . . ?
O2 P2 C11 108.16(13) . . ?
N3 P2 C11 106.01(15) . . ?
N4 P2 C11 113.39(15) . . ?
O3 P3 N5 116.72(14) . . ?
O3 P3 N6 109.13(14) . . ?
N5 P3 N6 105.36(14) . . ?
O3 P3 C31 109.26(15) . . ?
N5 P3 C31 105.26(15) . . ?
N6 P3 C31 111.01(16) . . ?
O4 P4 N7 117.39(14) . . ?
O4 P4 N8 108.42(14) . . ?
N7 P4 N8 104.10(15) . . ?
O4 P4 C21 109.91(16) . . ?
N7 P4 C21 105.61(16) . . ?
N8 P4 C21 111.30(16) . . ?
O2 Y1 O1 175.02(8) . . ?
O2 Y1 O6 92.64(8) . . ?
O1 Y1 O6 92.12(8) . . ?
O2 Y1 O7 88.32(8) . . ?
O1 Y1 O7 94.51(8) . . ?
O6 Y1 O7 72.6 . . ?
O2 Y1 O9 86.03(8) . . ?
O1 Y1 O9 89.31(8) . . ?
O6 Y1 O9 142.23(6) . . ?
O7 Y1 O9 144.84(7) . . ?
O2 Y1 O5 91.95(8) . . ?
O1 Y1 O5 88.15(8) . . ?
O6 Y1 O5 71.8 . . ?
O7 Y1 O5 144.38(6) . . ?
O9 Y1 O5 70.57(7) . . ?
O2 Y1 O8 89.23(9) . . ?
O1 Y1 O8 87.76(8) . . ?
O6 Y1 O8 144.40(8) . . ?
O7 Y1 O8 71.88(8) . . ?
O9 Y1 O8 73.37(9) . . ?
O5 Y1 O8 143.74(8) . . ?

loop_
_geom_torsion_atom_site_label_1
_geom_torsion_atom_site_label_2
_geom_torsion_atom_site_label_3
_geom_torsion_atom_site_label_4
_geom_torsion
_geom_torsion_site_symmetry_1
_geom_torsion_site_symmetry_2
_geom_torsion_site_symmetry_3
_geom_torsion_site_symmetry_4
_geom_torsion_publ_flag
C7 C5 N1 P1 114.2(3) . . . . ?
C6 C5 N1 P1 -123.0(3) . . . . ?
C9 C8 N2 P1 134.5(3) . . . . ?
C10 C8 N2 P1 -101.3(3) . . . . ?
C19 C18 N3 P2 -103.8(3) . . . . ?
C20 C18 N3 P2 133.2(3) . . . . ?
C16 C15 N4 P2 119.4(3) . . . . ?
C17 C15 N4 P2 -118.4(3) . . . . ?
C39 C38 N5 P3 142.5(3) . . . . ?
C40 C38 N5 P3 -93.7(3) . . . . ?
C37 C35 N6 P3 -102.4(3) . . . . ?
C36 C35 N6 P3 134.1(3) . . . . ?
C26 C25 N7 P4 -109.2(3) . . . . ?
C27 C25 N7 P4 127.3(4) . . . . ?
C29 C28 N8 P4 -101.6(3) . . . . ?
C30 C28 N8 P4 134.1(3) . . . . ?
Y1 O1 P1 N2 -121.0(3) . . . . ?
Y1 O1 P1 N1 -1.4(3) . . . . ?
Y1 O1 P1 C1 119.9(3) . . . . ?
C8 N2 P1 O1 50.0(3) . . . . ?
C8 N2 P1 N1 -68.8(3) . . . . ?
C8 N2 P1 C1 170.6(3) . . . . ?
C5 N1 P1 O1 -154.5(3) . . . . ?
C5 N1 P1 N2 -29.4(3) . . . . ?
C5 N1 P1 C1 86.9(3) . . . . ?
C2 C1 P1 O1 -175.5(2) . . . . ?
C3 C1 P1 O1 -56.4(3) . . . . ?
C4 C1 P1 O1 62.1(3) . . . . ?
C2 C1 P1 N2 59.1(3) . . . . ?
C3 C1 P1 N2 178.1(2) . . . . ?
C4 C1 P1 N2 -63.4(3) . . . . ?
C2 C1 P1 N1 -58.2(3) . . . . ?
C3 C1 P1 N1 60.9(3) . . . . ?
C4 C1 P1 N1 179.4(2) . . . . ?
Y1 O2 P2 N3 -123.3(3) . . . . ?
Y1 O2 P2 N4 -4.4(4) . . . . ?
Y1 O2 P2 C11 117.7(3) . . . . ?
C18 N3 P2 O2 48.5(3) . . . . ?
C18 N3 P2 N4 -70.0(3) . . . . ?
C18 N3 P2 C11 168.7(3) . . . . ?
C15 N4 P2 O2 -158.2(3) . . . . ?
C15 N4 P2 N3 -33.4(3) . . . . ?
C15 N4 P2 C11 83.1(3) . . . . ?
C14 C11 P2 O2 -178.4(2) . . . . ?
C12 C11 P2 O2 60.0(3) . . . . ?
C13 C11 P2 O2 -58.7(2) . . . . ?
C14 C11 P2 N3 56.3(3) . . . . ?
C12 C11 P2 N3 -65.3(3) . . . . ?
C13 C11 P2 N3 176.1(2) . . . . ?
C14 C11 P2 N4 -60.9(3) . . . . ?
C12 C11 P2 N4 177.6(2) . . . . ?
C13 C11 P2 N4 58.9(3) . . . . ?
C38 N5 P3 O3 47.8(3) . . . . ?
C38 N5 P3 N6 -73.4(3) . . . . ?
C38 N5 P3 C31 169.1(2) . . . . ?
C35 N6 P3 O3 29.6(3) . . . . ?
C35 N6 P3 N5 155.7(3) . . . . ?
C35 N6 P3 C31 -90.9(3) . . . . ?
C33 C31 P3 O3 57.4(3) . . . . ?
C34 C31 P3 O3 179.3(2) . . . . ?
C32 C31 P3 O3 -61.3(3) . . . . ?
C33 C31 P3 N5 -68.7(3) . . . . ?
C34 C31 P3 N5 53.2(3) . . . . ?
C32 C31 P3 N5 172.6(2) . . . . ?
C33 C31 P3 N6 177.8(2) . . . . ?
C34 C31 P3 N6 -60.3(3) . . . . ?
C32 C31 P3 N6 59.1(3) . . . . ?
C25 N7 P4 O4 54.7(3) . . . . ?
C25 N7 P4 N8 -65.1(3) . . . . ?
C25 N7 P4 C21 177.6(3) . . . . ?
C28 N8 P4 O4 29.8(3) . . . . ?
C28 N8 P4 N7 155.5(3) . . . . ?
C28 N8 P4 C21 -91.2(3) . . . . ?
C24 C21 P4 O4 177.0(3) . . . . ?
C22 C21 P4 O4 53.5(3) . . . . ?
C23 C21 P4 O4 -63.4(3) . . . . ?
C24 C21 P4 N7 49.5(3) . . . . ?
C22 C21 P4 N7 -74.1(3) . . . . ?
C23 C21 P4 N7 169.1(3) . . . . ?
C24 C21 P4 N8 -62.9(3) . . . . ?
C22 C21 P4 N8 173.6(3) . . . . ?
C23 C21 P4 N8 56.7(3) . . . . ?

loop_
_geom_hbond_atom_site_label_D
_geom_hbond_atom_site_label_H
_geom_hbond_atom_site_label_A
_geom_hbond_distance_DH
_geom_hbond_distance_HA
_geom_hbond_distance_DA
_geom_hbond_angle_DHA
_geom_hbond_site_symmetry_A
O5 H5A I1 0.87 2.62 3.4796(16) 171.9 .
O5 H5B O3 0.87 1.75 2.606(3) 167.7 .
O10 H10D I1 0.87 3.02 3.876(3) 167.0 .
O10 H10E I29 0.87 2.77 3.642(3) 176.7 .
O6 H6D O4 0.87 1.85 2.668(3) 156.4 1_665
O6 H6E O3 0.87 1.85 2.696(2) 162.1 .
O7 H7D I2 0.87 2.61 3.4670(15) 166.8 .
O7 H7E O4 0.87 1.76 2.613(3) 165.2 1_665
O9 H9D I29 0.87 2.49 3.352(2) 172.6 .
O9 H9E I1 0.87 2.61 3.466(2) 168.7 .
N2 H2 I2 0.88 3.27 3.917(3) 132.0 2_776
N7 H7 I29 0.88 2.92 3.718(3) 151.8 1_545
C14 H14A I1 0.98 3.13 4.085(3) 166.6 2_665
C22 H22C I29 0.98 3.08 4.037(4) 164.6 1_545
C30 H30C I1 0.98 3.32 4.292(4) 173.6 .
C26 H26A I29 0.98 3.28 4.089(4) 141.4 1_545
N3 H3 I1 0.78(4) 3.16(4) 3.875(3) 154(3) 2_665
O8 H8A I2 0.803(19) 2.69(2) 3.485(3) 173(4) .
O8 H8B I29 0.74(4) 2.72(4) 3.443(3) 167(4) .
N6 H6 I2 0.850(18) 3.20(2) 4.020(3) 162(3) 1_545

_refine_diff_density_max         1.294
_refine_diff_density_min         -1.516
_refine_diff_density_rms         0.073

_shelx_res_file                  
;

    shelx.res created by SHELXL-2014/7

TITL RM-SKG-900-YI-Amide
CELL  0.71075  13.7506  14.7270  20.6410   92.293  108.245  114.902
ZERR     2.00   0.0013   0.0020   0.0020    0.014    0.010    0.008
LATT   1
SFAC  C    H    I    N    O    P    Y
UNIT  80   224  6    16   20   8    2
MERG   2
OMIT    -3.00  50.50
OMIT     0   0   2
OMIT    -1  12  11
EQIV $1 2-X,2-Y,1-Z
EQIV $2 1-X,1-Y,-Z
EQIV $3 +X,-1+Y,+Z
EQIV $4 1+X,1+Y,+Z
DFIX 0.87 N6 H6
DFIX 0.82 O8 H8a
HTAB O5 I1
HTAB O5 O3
HTAB O10 I1
HTAB O10 I29
HTAB O6 O4_$4
HTAB O6 O3
HTAB O7 I2
HTAB O7 O4_$4
HTAB O9 I29
HTAB O9 I1
HTAB N2 I2_$1
HTAB N7 I29_$3
HTAB C14 I1_$2
HTAB C22 I29_$3
HTAB C30 I1
HTAB C26 I29_$3
HTAB N3 I1_$2
HTAB O8 I2
HTAB O8 I29
HTAB N6 I2_$3
MORE -1
FMAP   2
PLAN   20
SIZE     0.060   0.140   0.180
ACTA
BOND   $H
CONF
LIST   4
WPDB  -2
L.S.  30
TEMP  -153.00
WGHT    0.029700    5.030800
FVAR       0.80978
C1    1    1.008092    0.693045    0.476809    11.00000    0.03259    0.02890 =
         0.02350    0.00369    0.00700    0.01771
C2    1    0.990356    0.635780    0.536082    11.00000    0.04451    0.03839 =
         0.03111    0.01174    0.00789    0.02262
AFIX 137
H2A   2    0.978446    0.675395    0.569447    11.00000   -1.50000
H2B   2    1.058555    0.626664    0.559738    11.00000   -1.50000
H2C   2    0.922763    0.568778    0.516845    11.00000   -1.50000
AFIX   0
C3    1    1.029985    0.631965    0.425476    11.00000    0.04410    0.04573 =
         0.03383    0.00653    0.01248    0.03324
AFIX 137
H3A   2    0.963837    0.564070    0.406423    11.00000   -1.50000
H3B   2    1.099299    0.624884    0.449893    11.00000   -1.50000
H3C   2    1.040745    0.668089    0.387462    11.00000   -1.50000
AFIX   0
C4    1    1.112308    0.800356    0.506228    11.00000    0.03211    0.03899 =
         0.03876    0.00617    0.00690    0.01684
AFIX 137
H4A   2    1.121927    0.836280    0.467983    11.00000   -1.50000
H4B   2    1.182010    0.793562    0.530096    11.00000   -1.50000
H4C   2    1.099037    0.839239    0.539248    11.00000   -1.50000
AFIX   0
C5    1    0.684253    0.530797    0.426572    11.00000    0.02995    0.03363 =
         0.02440    0.00477    0.01158    0.01019
AFIX  13
H5    2    0.712669    0.566415    0.475898    11.00000   -1.20000
AFIX   0
C6    1    0.676799    0.424231    0.426966    11.00000    0.04113    0.03313 =
         0.04460    0.01117    0.01799    0.01442
AFIX 137
H6A   2    0.647085    0.387364    0.378954    11.00000   -1.50000
H6B   2    0.624953    0.386618    0.450617    11.00000   -1.50000
H6C   2    0.753583    0.430435    0.451579    11.00000   -1.50000
AFIX   0
C7    1    0.565905    0.522634    0.388983    11.00000    0.03251    0.04475 =
         0.05173    0.00508    0.01408    0.01395
AFIX 137
H7A   2    0.572128    0.591256    0.387616    11.00000   -1.50000
H7B   2    0.514818    0.487554    0.413695    11.00000   -1.50000
H7C   2    0.534326    0.483818    0.341357    11.00000   -1.50000
AFIX   0
C8    1    0.768457    0.802714    0.461944    11.00000    0.03783    0.03407 =
         0.03047   -0.00041    0.01060    0.02192
AFIX  13
H8    2    0.715357    0.766473    0.413172    11.00000   -1.20000
AFIX   0
C9    1    0.697847    0.776733    0.508489    11.00000    0.04882    0.05466 =
         0.04721    0.00272    0.02321    0.03159
AFIX 137
H9A   2    0.662198    0.702778    0.506182    11.00000   -1.50000
H9B   2    0.637696    0.798716    0.492674    11.00000   -1.50000
H9C   2    0.748147    0.811963    0.556606    11.00000   -1.50000
AFIX   0
C10   1    0.825141    0.916883    0.462653    11.00000    0.05647    0.03652 =
         0.05414    0.00505    0.01198    0.02789
AFIX 137
H10A  2    0.874626    0.954281    0.510455    11.00000   -1.50000
H10B  2    0.765584    0.939088    0.444651    11.00000   -1.50000
H10C  2    0.871668    0.930704    0.433311    11.00000   -1.50000
AFIX   0
C11   1    0.834158    0.743131    0.023818    11.00000    0.02262    0.03226 =
         0.02485    0.00738    0.00829    0.01356
C12   1    0.781224    0.625571    0.006609    11.00000    0.06037    0.03551 =
         0.04766    0.01159    0.02912    0.02923
AFIX 137
H12A  2    0.786095    0.599181    0.049740    11.00000   -1.50000
H12B  2    0.823603    0.605797   -0.016599    11.00000   -1.50000
H12C  2    0.700356    0.597074   -0.024245    11.00000   -1.50000
AFIX   0
C13   1    0.962910    0.789424    0.070398    11.00000    0.02704    0.06295 =
         0.03396    0.01437    0.01222    0.02469
AFIX 137
H13A  2    0.995275    0.863932    0.081982    11.00000   -1.50000
H13B  2    1.004334    0.771396    0.045443    11.00000   -1.50000
H13C  2    0.970759    0.762296    0.113306    11.00000   -1.50000
AFIX   0
C14   1    0.821337    0.784711   -0.043158    11.00000    0.02703    0.03765 =
         0.02518    0.00510    0.00884    0.01228
AFIX 137
H14A  2    0.739755    0.753827   -0.073045    11.00000   -1.50000
H14B  2    0.864201    0.767993   -0.067578    11.00000   -1.50000
H14C  2    0.851811    0.859048   -0.031914    11.00000   -1.50000
AFIX   0
C15   1    0.787837    0.973038    0.058258    11.00000    0.03110    0.02525 =
         0.02900    0.00668    0.00742    0.01324
AFIX  13
H15   2    0.727558    0.932839    0.011825    11.00000   -1.20000
AFIX   0
C16   1    0.738976    1.024684    0.095177    11.00000    0.05329    0.04218 =
         0.03945   -0.00010    0.01185    0.02829
AFIX 137
H16A  2    0.671903    0.972556    0.102359    11.00000   -1.50000
H16B  2    0.715748    1.068862    0.066627    11.00000   -1.50000
H16C  2    0.797806    1.065898    0.140323    11.00000   -1.50000
AFIX   0
C17   1    0.892974    1.053598    0.046702    11.00000    0.04750    0.02781 =
         0.05866    0.01604    0.01981    0.01435
AFIX 137
H17A  2    0.951642    1.095578    0.091694    11.00000   -1.50000
H17B  2    0.869953    1.097175    0.017388    11.00000   -1.50000
H17C  2    0.924558    1.019556    0.023635    11.00000   -1.50000
AFIX   0
C18   1    0.539257    0.733190    0.047428    11.00000    0.02316    0.04485 =
         0.02892    0.00591    0.00968    0.01234
AFIX  13
H18   2    0.576302    0.776773    0.095102    11.00000   -1.20000
AFIX   0
C19   1    0.463665    0.624680    0.051469    11.00000    0.03013    0.05514 =
         0.05562    0.02144    0.01745    0.00500
AFIX 137
H19A  2    0.425063    0.581349    0.004860    11.00000   -1.50000
H19B  2    0.405812    0.624367    0.069755    11.00000   -1.50000
H19C  2    0.511350    0.598316    0.082400    11.00000   -1.50000
AFIX   0
C20   1    0.468620    0.776955   -0.001183    11.00000    0.03012    0.05676 =
         0.04802    0.00603    0.01091    0.02471
AFIX 137
H20A  2    0.518878    0.847952   -0.001002    11.00000   -1.50000
H20B  2    0.407714    0.774520    0.014810    11.00000   -1.50000
H20C  2    0.433959    0.736465   -0.048536    11.00000   -1.50000
AFIX   0
C21   1    0.397030   -0.020387    0.364512    11.00000    0.04501    0.03824 =
         0.03140    0.00529    0.00955    0.02366
C22   1    0.364278   -0.129351    0.377879    11.00000    0.06660    0.05629 =
         0.04948    0.02084    0.02263    0.04012
AFIX 137
H22A  2    0.281772   -0.164719    0.369474    11.00000   -1.50000
H22B  2    0.408268   -0.126368    0.426243    11.00000   -1.50000
H22C  2    0.381896   -0.166496    0.346450    11.00000   -1.50000
AFIX   0
C23   1    0.365771    0.035813    0.413423    11.00000    0.07623    0.05939 =
         0.03088    0.00833    0.01869    0.04164
AFIX 137
H23A  2    0.388277    0.106196    0.406466    11.00000   -1.50000
H23B  2    0.406651    0.036421    0.461908    11.00000   -1.50000
H23C  2    0.282585    0.000422    0.402879    11.00000   -1.50000
AFIX   0
C24   1    0.525661    0.038477    0.376944    11.00000    0.04342    0.06352 =
         0.04111   -0.00263   -0.00554    0.02536
AFIX 137
H24A  2    0.545994   -0.000326    0.348482    11.00000   -1.50000
H24B  2    0.570882    0.048096    0.426247    11.00000   -1.50000
H24C  2    0.542294    0.105270    0.364047    11.00000   -1.50000
AFIX   0
C25   1    0.308933   -0.083167    0.148206    11.00000    0.03093    0.03729 =
         0.03166   -0.00336    0.01105    0.01205
AFIX  13
H25   2    0.250545   -0.056940    0.135482    11.00000   -1.20000
AFIX   0
C26   1    0.248487   -0.196599    0.116890    11.00000    0.04360    0.04330 =
         0.05675   -0.01022    0.00289    0.02072
AFIX 137
H26A  2    0.304266   -0.223899    0.129263    11.00000   -1.50000
H26B  2    0.214624   -0.206892    0.066116    11.00000   -1.50000
H26C  2    0.187571   -0.232190    0.135085    11.00000   -1.50000
AFIX   0
C27   1    0.402390   -0.023740    0.120161    11.00000    0.05304    0.09025 =
         0.04537    0.00113    0.02526   -0.00304
AFIX 137
H27A  2    0.430262    0.049674    0.134953    11.00000   -1.50000
H27B  2    0.370823   -0.041951    0.069197    11.00000   -1.50000
H27C  2    0.466325   -0.040638    0.138255    11.00000   -1.50000
AFIX   0
C28   1    0.262837    0.139389    0.272371    11.00000    0.03916    0.02763 =
         0.03715    0.01104    0.02014    0.01703
AFIX  13
H28   2    0.220033    0.102821    0.302139    11.00000   -1.20000
AFIX   0
C29   1    0.175625    0.132275    0.203263    11.00000    0.06886    0.08725 =
         0.05004    0.03590    0.02803    0.05720
AFIX 137
H29A  2    0.215931    0.168521    0.173483    11.00000   -1.50000
H29B  2    0.128739    0.163353    0.211186    11.00000   -1.50000
H29C  2    0.125788    0.060350    0.180415    11.00000   -1.50000
AFIX   0
C30   1    0.343923    0.249291    0.310960    11.00000    0.06794    0.02667 =
         0.07827    0.00676    0.04457    0.01469
AFIX 137
H30A  2    0.399768    0.249984    0.354588    11.00000   -1.50000
H30B  2    0.299431    0.281437    0.321230    11.00000   -1.50000
H30C  2    0.384759    0.287191    0.281900    11.00000   -1.50000
AFIX   0
C31   1    0.978036    0.430593    0.125287    11.00000    0.03205    0.03142 =
         0.02976    0.00351    0.01074    0.01258
C32   1    0.853045    0.403447    0.080316    11.00000    0.03471    0.05385 =
         0.03403    0.00931    0.00324    0.01585
AFIX 137
H32A  2    0.800791    0.337950    0.087336    11.00000   -1.50000
H32B  2    0.844338    0.398198    0.031141    11.00000   -1.50000
H32C  2    0.834408    0.456905    0.093831    11.00000   -1.50000
AFIX   0
C33   1    1.060266    0.531761    0.113008    11.00000    0.04636    0.05340 =
         0.03708    0.01774    0.01707    0.01399
AFIX 137
H33A  2    1.040634    0.585636    0.124189    11.00000   -1.50000
H33B  2    1.053095    0.524153    0.064107    11.00000   -1.50000
H33C  2    1.139597    0.550119    0.142882    11.00000   -1.50000
AFIX   0
C34   1    1.005176    0.344063    0.106754    11.00000    0.04942    0.04843 =
         0.04287   -0.01162    0.01679    0.02108
AFIX 137
H34A  2    1.086491    0.363712    0.132628    11.00000   -1.50000
H34B  2    0.989449    0.331547    0.056676    11.00000   -1.50000
H34C  2    0.956901    0.281735    0.119136    11.00000   -1.50000
AFIX   0
C35   1    0.783347    0.315866    0.226488    11.00000    0.02140    0.02569 =
         0.03166    0.00318    0.00810    0.01132
AFIX  13
H35   2    0.759486    0.362679    0.199502    11.00000   -1.20000
AFIX   0
C36   1    0.699495    0.206569    0.187439    11.00000    0.03473    0.03039 =
         0.05043    0.00056    0.00954    0.01316
AFIX 137
H36A  2    0.704629    0.197046    0.141576    11.00000   -1.50000
H36B  2    0.620921    0.193411    0.181676    11.00000   -1.50000
H36C  2    0.718998    0.158948    0.213949    11.00000   -1.50000
AFIX   0
C37   1    0.776397    0.331843    0.297692    11.00000    0.03482    0.05034 =
         0.03630    0.00299    0.01351    0.01843
AFIX 137
H37A  2    0.796430    0.284753    0.324562    11.00000   -1.50000
H37B  2    0.697927    0.318698    0.292207    11.00000   -1.50000
H37C  2    0.830347    0.402393    0.322283    11.00000   -1.50000
AFIX   0
C38   1    1.171552    0.491838    0.337300    11.00000    0.02598    0.04003 =
         0.03099    0.00914    0.01374    0.01677
AFIX  13
H38   2    1.108430    0.473077    0.356179    11.00000   -1.20000
AFIX   0
C39   1    1.238897    0.433933    0.365850    11.00000    0.03858    0.05516 =
         0.04328    0.02031    0.01220    0.02653
AFIX 137
H39A  2    1.185980    0.360812    0.355998    11.00000   -1.50000
H39B  2    1.278826    0.458413    0.416281    11.00000   -1.50000
H39C  2    1.295445    0.445122    0.343739    11.00000   -1.50000
AFIX   0
C40   1    1.246546    0.606935    0.358820    11.00000    0.04396    0.04580 =
         0.03883   -0.00453    0.00943    0.01659
AFIX 137
H40A  2    1.309880    0.626640    0.341517    11.00000   -1.50000
H40B  2    1.277968    0.626803    0.409709    11.00000   -1.50000
H40C  2    1.200095    0.641499    0.339094    11.00000   -1.50000
AFIX   0
I1    3    0.512805    0.390492    0.172673    11.00000    0.02162    0.03141 =
         0.03477   -0.00510    0.00386    0.00758
I2    3    0.970233    1.124703    0.317156    11.00000    0.03967    0.02251 =
         0.03386    0.00012    0.00977    0.01538
I29   3    0.501292    0.766739    0.264247    11.00000    0.04028    0.05049 =
         0.11214    0.01307    0.03734    0.03188
N1    4    0.765573    0.592041    0.394294    11.00000    0.03178    0.02724 =
         0.02305    0.00256    0.01173    0.01299
AFIX   3
H1    2    0.785633    0.551521    0.375264    11.00000   -1.20000
AFIX   0
N2    4    0.855668    0.764841    0.483370    11.00000    0.02890    0.03144 =
         0.02219    0.00011    0.00608    0.01585
AFIX   3
H2    2    0.921268    0.813731    0.512670    11.00000   -1.20000
AFIX   0
N3    4    0.630681    0.736636    0.023103    11.00000    0.02062    0.02803 =
         0.01986    0.00120    0.00398    0.00803
N4    4    0.816710    0.902590    0.098836    11.00000    0.02259    0.02507 =
         0.02944    0.00553    0.00310    0.00958
AFIX   3
H4    2    0.892230    0.928910    0.116846    11.00000   -1.20000
AFIX   0
N5    4    1.118667    0.459461    0.260609    11.00000    0.02145    0.03127 =
         0.03133    0.00638    0.01170    0.01478
AFIX   3
H5C   2    1.167887    0.496441    0.241879    11.00000   -1.20000
AFIX   0
N6    4    0.901314    0.341467    0.231627    11.00000    0.02638    0.02660 =
         0.04324    0.01003    0.01395    0.01842
N7    4    0.360099   -0.064658    0.224991    11.00000    0.02941    0.03611 =
         0.03312    0.00036    0.01136    0.01671
AFIX   3
H7    2    0.369649   -0.117648    0.237531    11.00000   -1.20000
AFIX   0
N8    4    0.329746    0.088353    0.261408    11.00000    0.02401    0.02580 =
         0.03569    0.00217    0.01209    0.00728
AFIX   3
H8C   2    0.403565    0.130663    0.281678    11.00000   -1.20000
AFIX   0
O1    5    0.898489    0.752917    0.366854    11.00000    0.03136    0.02416 =
         0.02170    0.00470    0.00886    0.01442
O2    5    0.783301    0.737263    0.140365    11.00000    0.02408    0.02833 =
         0.02289    0.00785    0.00787    0.01175
O3    5    0.965489    0.532024    0.233151    11.00000    0.02492    0.02351 =
         0.04384    0.00331    0.01291    0.01472
O4    5    0.183342   -0.088902    0.263716    11.00000    0.02499    0.02207 =
         0.05257    0.00505    0.01796    0.00980
AFIX   6
O5    5    0.800822    0.572209    0.239160    11.00000    0.01785    0.01860 =
         0.04213    0.00114    0.00963    0.00933
H5A   2    0.730713    0.523628    0.219549    11.00000   -1.50000
H5B   2    0.848306    0.552071    0.231924    11.00000   -1.50000
O6    5    1.009422    0.729632    0.251735    11.00000    0.02030    0.01813 =
         0.03670    0.00490    0.01223    0.00966
H6D   2    1.075483    0.778283    0.254606    11.00000   -1.50000
H6E   2    1.008646    0.670794    0.243857    11.00000   -1.50000
O7    5    0.993263    0.910640    0.264086    11.00000    0.02522    0.02027 =
         0.04987    0.00251    0.01782    0.01071
H7D   2    0.998440    0.966889    0.283413    11.00000   -1.50000
H7E   2    1.059786    0.921510    0.262659    11.00000   -1.50000
AFIX   0
O8    5    0.779225    0.864632    0.267999    11.00000    0.02883    0.02252 =
         0.04897    0.00626    0.01840    0.01559
AFIX   6
O9    5    0.654871    0.650669    0.240662    11.00000    0.02195    0.02439 =
         0.04080    0.00517    0.01366    0.01379
H9D   2    0.611517    0.675785    0.248288    11.00000   -1.50000
H9E   2    0.612284    0.587382    0.218785    11.00000   -1.50000
O10   5    0.312588    0.493069    0.207297    11.00000    0.04617    0.06696 =
         0.09009    0.00503    0.03446    0.02447
H10D  2    0.346342    0.460742    0.194943    11.00000   -1.50000
H10E  2    0.360115    0.558001    0.220775    11.00000   -1.50000
AFIX   0
P1    6    0.879461    0.703733    0.427763    11.00000    0.02705    0.02354 =
         0.01883    0.00349    0.00741    0.01391
P2    6    0.763748    0.778676    0.074465    11.00000    0.01963    0.02296 =
         0.01964    0.00575    0.00588    0.00875
P3    6    0.991051    0.446212    0.216413    11.00000    0.02203    0.02169 =
         0.02884    0.00298    0.00877    0.01376
P4    6    0.308619   -0.026203    0.275610    11.00000    0.02248    0.02504 =
         0.03094    0.00173    0.01046    0.01035
Y1    7    0.848375    0.746563    0.253599    11.00000    0.01921    0.01841 =
         0.01934    0.00454    0.00770    0.01121
H3    2    0.608486    0.696084   -0.010553    11.00000    0.03708
H6    2    0.928516    0.300444    0.245247    11.00000    0.03887
H8A   2    0.817950    0.925461    0.279313    11.00000    0.03861
H8B   2    0.721855    0.853373    0.268309    11.00000    0.03883
HKLF    4

REM  RM-SKG-900-YI-Amide
REM R1 =  0.0336 for   11860 Fo > 4sig(Fo)  and  0.0360 for all   12633 data
REM    636 parameters refined using      2 restraints

END

WGHT      0.0297      5.0305

REM Highest difference peak  1.294,  deepest hole -1.516,  1-sigma level  0.073
Q1    1   0.5012  0.7830  0.2194  11.00000  0.05    1.29
Q2    1   0.4382  0.7006  0.2513  11.00000  0.05    0.82
Q3    1   0.9666  1.1190  0.2783  11.00000  0.05    0.67
Q4    1   0.7487  0.5672  0.3461  11.00000  0.05    0.62
Q5    1   0.8613  0.9216  0.1435  11.00000  0.05    0.61
Q6    1   1.0023  1.0965  0.3364  11.00000  0.05    0.60
Q7    1   0.9022  1.0772  0.3126  11.00000  0.05    0.57
Q8    1   0.5032  0.3315  0.1586  11.00000  0.05    0.57
Q9    1   0.5429  0.4140  0.1506  11.00000  0.05    0.51
Q10   1   0.3821  0.1240  0.2356  11.00000  0.05    0.49
Q11   1   0.4211 -0.0765  0.2467  11.00000  0.05    0.41
Q12   1   0.8914  0.7827  0.5338  11.00000  0.05    0.41
Q13   1   0.7841  0.6931  0.2406  11.00000  0.05    0.38
Q14   1   0.5408  0.4084  0.2002  11.00000  0.05    0.37
Q15   1   0.8105  0.6515  0.4125  11.00000  0.05    0.36
Q16   1   0.9463  0.3963  0.2419  11.00000  0.05    0.35
Q17   1   0.8443  0.7081  0.3591  11.00000  0.05    0.34
Q18   1   0.4910  0.7043  0.3116  11.00000  0.05    0.34
Q19   1   1.1639  0.4402  0.2390  11.00000  0.05    0.34
Q20   1   0.7982  0.8505  0.0888  11.00000  0.05    0.32
;
_shelx_res_checksum              40136
